# Supplementary material for: A taxonomic revision of the silphaeformis species-group of the genus Tachinus Gravenhorst (Staphylinidae, Tachyporinae) from China
Source: Zookeys. 2013 Dec 5;(359):53–99. doi: 10.3897/zookeys.357.5861 (PMC3867175; doi:10.3897/zookeys.357.5861)
Supplement: XML Treatment for Tachinus (s. str.) armatus [file zookeys.357.5861-treatment1.xml]

<!DOCTYPE tp:taxon-treatment
  PUBLIC "-//TaxonX//DTD Taxonomic Treatment Publishing DTD v0 20100105//EN" "tax-treatment-NSO.dtd">
<tp:taxon-treatment xmlns:tp="http://www.plazi.org/taxpub"><tp:treatment-meta><mixed-citation publication-type="journal"><person-group><name><surname>Feng</surname><given-names>Ting</given-names></name><name><surname>Schülke</surname><given-names>Michael</given-names></name><name><surname>Li</surname><given-names>Li-Zhen</given-names></name></person-group><article-title>A taxonomic revision of the <italic>silphaeformis</italic> species-group of the genus <italic>Tachinus</italic> Gravenhorst (Staphylinidae, Tachyporinae) from China</article-title><source>Zookeys</source><day>5</day><month>12</month><year>2013</year><volume>2013</volume><issue>359</issue><fpage>53</fpage><lpage>99</lpage><pub-id pub-id-type="doi">10.3897/zookeys.357.5861</pub-id></mixed-citation></tp:treatment-meta><tp:nomenclature><tp:taxon-name>
                        <tp:taxon-name-part taxon-name-part-type="genus">Tachinus</tp:taxon-name-part>
                        <tp:taxon-name-part taxon-name-part-type="uncertainty-rank">(s. str.)</tp:taxon-name-part>
                        <tp:taxon-name-part taxon-name-part-type="species">armatus</tp:taxon-name-part>
                        <object-id xmlns:xlink="http://www.w3.org/1999/xlink" content-type="zoobank" xlink:type="simple">http://zoobank.org/0883CBB7-AAE8-4D29-BB48-1B687F407B79</object-id>
                        <object-id xmlns:xlink="http://www.w3.org/1999/xlink" xlink:type="simple">http://species-id.net/wiki/Tachinus_armatus</object-id>
                    </tp:taxon-name><tp:taxon-authority>Feng, Li &amp; Schülke</tp:taxon-authority><tp:taxon-status xmlns:xlink="http://www.w3.org/1999/xlink" xlink:type="simple">sp. n.</tp:taxon-status><xref ref-type="fig" rid="F1">Figs 1A</xref><xref ref-type="fig" rid="F1">, 1B</xref><xref ref-type="fig" rid="F9">, 9A</xref><xref ref-type="fig" rid="F10">, 10A</xref><xref ref-type="fig" rid="F11">, 11A</xref><xref ref-type="fig" rid="F13">, 13A</xref><xref ref-type="fig" rid="F15">, 15A</xref><xref ref-type="fig" rid="F18">, 18A</xref><xref ref-type="fig" rid="F20">, 20A</xref><xref ref-type="fig" rid="F21">, 21A</xref></tp:nomenclature><tp:treatment-sec sec-type="Type locality"><title>Type locality.</title><p>China, Sichuan, Nanping, Jiuzhaigou Natural Reserve.</p></tp:treatment-sec><tp:treatment-sec sec-type="Type material"><title>Type material.</title><p><bold>Holotype</bold>: ♂, <bold>CHINA</bold>: Sichuan Prov., Aba A. R., Nanping County, Jiuzhaigou, 27.vii.2001, LI &amp; ZHAO leg. (SNUC). <bold>Paratypes</bold>: 1 ♀, same label data as holotype (SNUC); 1 ♂, 1 ♀, <bold>CHINA</bold>: N-Sichuan Pass btw. Songpan &amp; Nanping, E side, 3450–3500 m, 21.VI.2002, leg. S. Murzin &amp; I. Shokhin (cSch).</p></tp:treatment-sec><tp:treatment-sec sec-type="Description"><title>Description.</title><p>Measurements of holotype: BL 4.00;FL 3.06; PL 0.83; EL 1.45; SEL 0.11; HW 0.83; PW 1.33; EW 1.50; relative length of antennomeres I–XI: 23:  14:  15:  10:  15:  15:  15:  12:  12:  12:  26. Measurements of female paratype: BL 4.89; FL 3.61; FL 3.61; PL 0.89; EL 1.67; SEL 0.28; HW 0.89; PW 1.45; EW 1.72; relative length of antennomeres I–XI: 23:  16:  16:  10:  13:  12:  12:  12:  10:  12:  26.</p><p>Body (<xref ref-type="fig" rid="F1">Figs 1A</xref>, <xref ref-type="fig" rid="F1">1B</xref>) dark brown; mouthparts and elytra reddish brown; basal four antennomeres and legs reddish yellow.</p><fig id="F1" position="float" orientation="portrait"><label>Figure 1.</label><caption><p>Habitus. <bold>A</bold> <italic><tp:taxon-name>Tachinus armatus</tp:taxon-name></italic>, male holotype <bold>B</bold> <italic><tp:taxon-name>Tachinus armatus</tp:taxon-name></italic>, female <bold>C</bold> <italic><tp:taxon-name>Tachinus cavazzutii</tp:taxon-name></italic>, male holotype <bold>D</bold> <italic><tp:taxon-name>Tachinus cavazzutii</tp:taxon-name></italic>, female. Scales: 2 mm.</p></caption><graphic xmlns:xlink="http://www.w3.org/1999/xlink" xlink:href="ZooKeys-359-053-g001.jpg" position="float" orientation="portrait" xlink:type="simple"/></fig><p>Head shorter than wide, HW:  PW = 0.58–0.62, disc with microsculpture consisting of irregular striae, punctation fine and sparse. Antennae moderately short, antennomeres X slightly shorter than wide.</p><p>Pronotum distinctly wider than long (PL:  PW = 0.61–0.62); apical margin transversely concave, base slightly convex; surface with microsculpture consisting of irregular transverse striae, punctation slightly finer than that of head.</p><p>Elytra slightly elongate; EL:  EW = 0.96; EL:  PL = 1.73; EW:  PW = 1.13 in male; EL:  EW = 0.97; EL:  PL = 1.88; EW:  PW = 1.19 in female. Surface with microsculpture composed of fine meshes, punctation coarser than that of head.</p><p>Surface of abdomen with microsculpture radiating from punctures.</p><p>Male. Posterior margin of sternite VII (<xref ref-type="fig" rid="F9">Figs 9A</xref>, <xref ref-type="fig" rid="F10">10A</xref>) broadly and deeply emarginate, apical margin bent ventrad, with moderately broad area of coarse granules. Tergite VIII (<xref ref-type="fig" rid="F11">Fig. 11A</xref>) with four short lobes, median lobes slightly longer than lateral ones. Sternite VIII (<xref ref-type="fig" rid="F13">Fig. 13A</xref>) broad. Median lobe of aedeagus (<xref ref-type="fig" rid="F15">Fig. 15A</xref>) broad and projecting beyond apex of parameres, parameres fused, forming one apically truncate plate.</p><p>Female. Body (<xref ref-type="fig" rid="F1">Fig. 1B</xref>) slightly larger than that of male. Elytra only slightly longer than in male; inner part of posterior margin produced, forming a distinct angle. Microsculpture more distinct than in male. Lobes of tergite VIII (<xref ref-type="fig" rid="F18">Fig. 18A</xref>) completely reduced, posterior margin sinuate, lateral angles each with pair of long setae. Sternite VIII (<xref ref-type="fig" rid="F20">Fig. 20A</xref>) with fimbriate median lobes fused and as long as sublateral ones.</p></tp:treatment-sec><tp:treatment-sec sec-type="Etymology"><title>Etymology.</title><p>The specific name (Latin adjective), meaning “armed”, refers to the conspicuous secondary sexual features of the male.</p></tp:treatment-sec><tp:treatment-sec sec-type="Remarks"><title>Remarks.</title><p>Males can be separated from those of the other species by the unique shape of the parameres and of the apex of the median lobe of the aedeagus. Females are distinguished by the shape of tergite VIII, and by the reduced median lobes of the female sternite VIII.</p></tp:treatment-sec><tp:treatment-sec><!--Section generated to contain objects referenced in tp:taxon-treatment.--><fig id="F9" position="float" orientation="portrait"><label>Figure 9.</label><caption><p>Ventral view of male sternite VII. <bold>A</bold> <italic><tp:taxon-name>Tachinus armatus</tp:taxon-name></italic> <bold>B</bold> <italic><tp:taxon-name>Tachinus cavazzutii</tp:taxon-name></italic> <bold>C</bold> <italic><tp:taxon-name>Tachinus coronatus</tp:taxon-name></italic> <bold>D</bold> <italic><tp:taxon-name>Tachinus hercules</tp:taxon-name></italic> <bold>E</bold> <italic><tp:taxon-name>Tachinus hujiayaoi</tp:taxon-name></italic> <bold>F</bold> <italic><tp:taxon-name>Tachinus jiuzhaigouensis</tp:taxon-name></italic> <bold>G</bold> <italic><tp:taxon-name>Tachinus linzhiensis</tp:taxon-name></italic> <bold>H</bold> <italic><tp:taxon-name>Tachinus lohsei</tp:taxon-name></italic> <bold>I</bold> <italic><tp:taxon-name>Tachinus maderianus</tp:taxon-name></italic> <bold>J</bold> <italic><tp:taxon-name>Tachinus mengdaensis</tp:taxon-name></italic> <bold>K</bold> <italic><tp:taxon-name>Tachinus oblongoelytratus</tp:taxon-name></italic> <bold>L</bold> <italic><tp:taxon-name>Tachinus parahercules</tp:taxon-name></italic> <bold>M</bold> <italic><tp:taxon-name>Tachinus paralinzhiensis</tp:taxon-name></italic> <bold>N</bold> <italic><tp:taxon-name>Tachinus yini</tp:taxon-name></italic>. Scales: 0.2 mm.</p></caption><graphic xmlns:xlink="http://www.w3.org/1999/xlink" xlink:href="ZooKeys-359-053-g009.jpg" position="float" orientation="portrait" xlink:type="simple"/></fig><fig id="F10" position="float" orientation="portrait"><label>Figure 10.</label><caption><p>Posterior view of male sternite VII. <bold>A</bold> <italic><tp:taxon-name>Tachinus armatus</tp:taxon-name></italic> <bold>B</bold> <italic><tp:taxon-name>Tachinus cavazzutii</tp:taxon-name></italic> <bold>C</bold> <italic><tp:taxon-name>Tachinus coronatus</tp:taxon-name></italic> <bold>D</bold> <italic><tp:taxon-name>Tachinus hercules</tp:taxon-name></italic> <bold>E</bold> <italic><tp:taxon-name>Tachinus hujiayaoi</tp:taxon-name></italic> <bold>F</bold> <italic><tp:taxon-name>Tachinus jiuzhaigouensis</tp:taxon-name></italic> <bold>G</bold> <italic><tp:taxon-name>Tachinus linzhiensis</tp:taxon-name></italic> <bold>H</bold> <italic><tp:taxon-name>Tachinus lohsei</tp:taxon-name></italic> <bold>I</bold> <italic><tp:taxon-name>Tachinus maderianus</tp:taxon-name></italic> <bold>J</bold> <italic><tp:taxon-name>Tachinus mengdaensis</tp:taxon-name></italic> <bold>K</bold> <italic><tp:taxon-name>Tachinus oblongoelytratus</tp:taxon-name></italic> <bold>L</bold> <italic><tp:taxon-name>Tachinus parahercules</tp:taxon-name></italic> <bold>M</bold> <italic><tp:taxon-name>Tachinus paralinzhiensis</tp:taxon-name></italic> <bold>N</bold> <italic><tp:taxon-name>Tachinus yini</tp:taxon-name></italic>. Scales: 0.2 mm.</p></caption><graphic xmlns:xlink="http://www.w3.org/1999/xlink" xlink:href="ZooKeys-359-053-g010.jpg" position="float" orientation="portrait" xlink:type="simple"/></fig><fig id="F11" position="float" orientation="portrait"><label>Figure 11.</label><caption><p>Dorsal view of male tergite VIII. <bold>A</bold> <italic><tp:taxon-name>Tachinus armatus</tp:taxon-name></italic> <bold>B</bold> <italic><tp:taxon-name>Tachinus cavazzutii</tp:taxon-name></italic> <bold>C</bold> <italic><tp:taxon-name>Tachinus coronatus</tp:taxon-name></italic> <bold>D</bold> <italic><tp:taxon-name>Tachinus hercules</tp:taxon-name></italic> <bold>E</bold> <italic><tp:taxon-name>Tachinus hujiayaoi</tp:taxon-name></italic> <bold>F</bold> <italic><tp:taxon-name>Tachinus jiuzhaigouensis</tp:taxon-name></italic> <bold>G</bold> <italic><tp:taxon-name>Tachinus linzhiensis</tp:taxon-name></italic> <bold>H</bold> <italic><tp:taxon-name>Tachinus lohsei</tp:taxon-name></italic> <bold>I</bold> <italic><tp:taxon-name>Tachinus maderianus</tp:taxon-name></italic>. Scales: 0.3 mm.</p></caption><graphic xmlns:xlink="http://www.w3.org/1999/xlink" xlink:href="ZooKeys-359-053-g011.jpg" position="float" orientation="portrait" xlink:type="simple"/></fig><fig id="F13" position="float" orientation="portrait"><label>Figure 13.</label><caption><p>Ventral view of male sternite VIII. <bold>A</bold> <italic><tp:taxon-name>Tachinus armatus</tp:taxon-name></italic> <bold>B</bold> <italic><tp:taxon-name>Tachinus cavazzutii</tp:taxon-name></italic> <bold>C</bold> <italic><tp:taxon-name>Tachinus coronatus</tp:taxon-name></italic> <bold>D</bold> <italic><tp:taxon-name>Tachinus hercules</tp:taxon-name></italic> <bold>E</bold> <italic><tp:taxon-name>Tachinus hujiayaoi</tp:taxon-name></italic> <bold>F</bold> <italic><tp:taxon-name>Tachinus jiuzhaigouensis</tp:taxon-name></italic> <bold>G</bold> <italic><tp:taxon-name>Tachinus linzhiensis</tp:taxon-name></italic> <bold>H</bold> <italic><tp:taxon-name>Tachinus lohsei</tp:taxon-name></italic> <bold>I</bold> <italic><tp:taxon-name>Tachinus maderianus</tp:taxon-name></italic> <bold>J</bold> <italic><tp:taxon-name>Tachinus mengdaensis</tp:taxon-name></italic> <bold>K</bold> <italic><tp:taxon-name>Tachinus oblongoelytratus</tp:taxon-name></italic> <bold>L</bold> <italic><tp:taxon-name>Tachinus parahercules</tp:taxon-name></italic>. Scales: 0.3 mm.</p></caption><graphic xmlns:xlink="http://www.w3.org/1999/xlink" xlink:href="ZooKeys-359-053-g013.jpg" position="float" orientation="portrait" xlink:type="simple"/></fig><fig id="F15" position="float" orientation="portrait"><label>Figure 15.</label><caption><p>Ventral and lateral view of aedeagus (left: ventral view; right: lateral view). <bold>A</bold> <italic><tp:taxon-name>Tachinus armatus</tp:taxon-name></italic> <bold>B</bold> <italic><tp:taxon-name>Tachinus cavazzutii</tp:taxon-name></italic> <bold>C</bold> <italic><tp:taxon-name>Tachinus coronatus</tp:taxon-name></italic> <bold>D</bold> <italic><tp:taxon-name>Tachinus hercules</tp:taxon-name></italic> <bold>E</bold> <italic><tp:taxon-name>Tachinus hujiayaoi</tp:taxon-name></italic> <bold>F</bold> <italic><tp:taxon-name>Tachinus jiuzhaigouensis</tp:taxon-name></italic>. Scales: 0.3 mm.</p></caption><graphic xmlns:xlink="http://www.w3.org/1999/xlink" xlink:href="ZooKeys-359-053-g015.jpg" position="float" orientation="portrait" xlink:type="simple"/></fig><fig id="F18" position="float" orientation="portrait"><label>Figure 18.</label><caption><p>Ventral view of female tergite VIII. <bold>A</bold> <italic><tp:taxon-name>Tachinus armatus</tp:taxon-name></italic> <bold>B</bold> <italic><tp:taxon-name>Tachinus cavazzutii</tp:taxon-name></italic> <bold>C</bold> <italic><tp:taxon-name>Tachinus coronatus</tp:taxon-name></italic> <bold>D</bold> <italic><tp:taxon-name>Tachinus hercules</tp:taxon-name></italic> <bold>E</bold> <italic><tp:taxon-name>Tachinus hujiayaoi</tp:taxon-name></italic> <bold>F</bold> <italic><tp:taxon-name>Tachinus jiuzhaigouensis</tp:taxon-name></italic> <bold>G</bold> <italic><tp:taxon-name>Tachinus linzhiensis</tp:taxon-name></italic> <bold>H</bold> <italic><tp:taxon-name>Tachinus lohsei</tp:taxon-name></italic> <bold>I</bold> <italic><tp:taxon-name>Tachinus maderi</tp:taxon-name></italic>. Scales: 0.2 mm.</p></caption><graphic xmlns:xlink="http://www.w3.org/1999/xlink" xlink:href="ZooKeys-359-053-g018.jpg" position="float" orientation="portrait" xlink:type="simple"/></fig><fig id="F20" position="float" orientation="portrait"><label>Figure 20.</label><caption><p>Ventral view of female sternite VIII. <bold>A</bold> <italic><tp:taxon-name>Tachinus armatus</tp:taxon-name></italic> <bold>B</bold> <italic><tp:taxon-name>Tachinus cavazzutii</tp:taxon-name></italic> <bold>C</bold> <italic><tp:taxon-name>Tachinus coronatus</tp:taxon-name></italic> <bold>D</bold> <italic><tp:taxon-name>Tachinus hercules</tp:taxon-name></italic> <bold>E</bold> <italic><tp:taxon-name>Tachinus hujiayaoi</tp:taxon-name></italic> <bold>F</bold> <italic><tp:taxon-name>Tachinus jiuzhaigouensis</tp:taxon-name></italic> <bold>G</bold> <italic><tp:taxon-name>Tachinus linzhiensis</tp:taxon-name></italic> <bold>H</bold> <italic><tp:taxon-name>Tachinus lohsei</tp:taxon-name></italic> <bold>I</bold> <italic><tp:taxon-name>Tachinus maderi</tp:taxon-name></italic> <bold>J</bold> <italic><tp:taxon-name>Tachinus maderianus</tp:taxon-name></italic> <bold>K</bold> <italic><tp:taxon-name>Tachinus mengdaensis</tp:taxon-name></italic> <bold>L</bold> <italic><tp:taxon-name>Tachinus oblongoelytratus</tp:taxon-name></italic> <bold>M</bold> <italic><tp:taxon-name>Tachinus parahercules</tp:taxon-name></italic> <bold>N</bold> <italic><tp:taxon-name>Tachinus paralinzhiensis</tp:taxon-name></italic> <bold>O</bold> <italic><tp:taxon-name>Tachinus yini</tp:taxon-name></italic>. Scales: 0.2 mm.</p></caption><graphic xmlns:xlink="http://www.w3.org/1999/xlink" xlink:href="ZooKeys-359-053-g020.jpg" position="float" orientation="portrait" xlink:type="simple"/></fig><fig id="F21" position="float" orientation="portrait"><label>Figure 21.</label><caption><p>Distribution of the <italic>silphaeformis</italic> species group in China. <bold>A</bold> <italic><tp:taxon-name>Tachinus armatus</tp:taxon-name></italic> <bold>B</bold> <italic><tp:taxon-name>Tachinus cavazzutii</tp:taxon-name></italic> <bold>C</bold> <italic><tp:taxon-name>Tachinus coronatus</tp:taxon-name></italic> <bold>D</bold> <italic><tp:taxon-name>Tachinus hercules</tp:taxon-name></italic> <bold>E</bold> <italic><tp:taxon-name>Tachinus hujiayaoi</tp:taxon-name></italic> <bold>F</bold> <italic><tp:taxon-name>Tachinus jiuzhaigouensis</tp:taxon-name></italic> <bold>G</bold> <italic><tp:taxon-name>Tachinus linzhiensis</tp:taxon-name></italic> <bold>H</bold> <italic><tp:taxon-name>Tachinus lohsei</tp:taxon-name></italic> <bold>I</bold> <italic><tp:taxon-name>Tachinus maderi</tp:taxon-name></italic> <bold>J</bold> <italic><tp:taxon-name>Tachinus maderianus</tp:taxon-name></italic>.</p></caption><graphic xmlns:xlink="http://www.w3.org/1999/xlink" xlink:href="ZooKeys-359-053-g021.jpg" position="float" orientation="portrait" xlink:type="simple"/></fig></tp:treatment-sec></tp:taxon-treatment>
