# Supplementary material for: A taxonomic revision of the silphaeformis species-group of the genus Tachinus Gravenhorst (Staphylinidae, Tachyporinae) from China
Source: Zookeys. 2013 Dec 5;(359):53–99. doi: 10.3897/zookeys.357.5861 (PMC3867175; doi:10.3897/zookeys.357.5861)
Supplement: XML Treatment for Tachinus (s. str.) hujiayaoi [file zookeys.357.5861-treatment5.xml]

<!DOCTYPE tp:taxon-treatment
  PUBLIC "-//TaxonX//DTD Taxonomic Treatment Publishing DTD v0 20100105//EN" "tax-treatment-NSO.dtd">
<tp:taxon-treatment xmlns:tp="http://www.plazi.org/taxpub"><tp:treatment-meta><mixed-citation publication-type="journal"><person-group><name><surname>Feng</surname><given-names>Ting</given-names></name><name><surname>Schülke</surname><given-names>Michael</given-names></name><name><surname>Li</surname><given-names>Li-Zhen</given-names></name></person-group><article-title>A taxonomic revision of the <italic>silphaeformis</italic> species-group of the genus <italic>Tachinus</italic> Gravenhorst (Staphylinidae, Tachyporinae) from China</article-title><source>Zookeys</source><day>5</day><month>12</month><year>2013</year><volume>2013</volume><issue>359</issue><fpage>53</fpage><lpage>99</lpage><pub-id pub-id-type="doi">10.3897/zookeys.357.5861</pub-id></mixed-citation></tp:treatment-meta><tp:nomenclature><tp:taxon-name>
                        <tp:taxon-name-part taxon-name-part-type="genus">Tachinus</tp:taxon-name-part>
                        <tp:taxon-name-part taxon-name-part-type="uncertainty-rank">(s. str.)</tp:taxon-name-part>
                        <tp:taxon-name-part taxon-name-part-type="species">hujiayaoi</tp:taxon-name-part>
                        <object-id xmlns:xlink="http://www.w3.org/1999/xlink" content-type="zoobank" xlink:type="simple">http://zoobank.org/E6D5EFCE-5897-4424-B265-3127A284CF51</object-id>
                        <object-id xmlns:xlink="http://www.w3.org/1999/xlink" xlink:type="simple">http://species-id.net/wiki/Tachinus_hujiayaoi</object-id>
                    </tp:taxon-name><tp:taxon-authority>Feng, Li &amp; Schülke</tp:taxon-authority><tp:taxon-status xmlns:xlink="http://www.w3.org/1999/xlink" xlink:type="simple">sp. n.</tp:taxon-status><xref ref-type="fig" rid="F3">Figs 3A</xref><xref ref-type="fig" rid="F3">, 3B</xref><xref ref-type="fig" rid="F9">, 9E</xref><xref ref-type="fig" rid="F10">, 10E</xref><xref ref-type="fig" rid="F11">, 11E</xref><xref ref-type="fig" rid="F13">, 13E</xref><xref ref-type="fig" rid="F15">, 15E</xref><xref ref-type="fig" rid="F18">, 18E</xref><xref ref-type="fig" rid="F20">, 20E</xref><xref ref-type="fig" rid="F21">, 21E</xref></tp:nomenclature><tp:treatment-sec sec-type="Type locality"><title>Type locality.</title><p>China, Shaanxi Province, Taibai Mountain.</p></tp:treatment-sec><tp:treatment-sec sec-type="Type material"><title>Type material.</title><p><bold>Holotype</bold>: ♂, <bold>CHINA</bold>: Shaanxi Prov., Baoji City, Taibai County, Mt. Taibai, alt. 2,750–3,300 m, 12.vii.2004, HU, TANG &amp; ZHU leg. (SNUC). <bold>Paratypes</bold>: 56 ♂♂, 38 ♀♀, same label data as holotype (SNUC); 11 ♂♂, 17 ♀♀, <bold>CHINA</bold>: Shaanxi Prov., Baoji City, Taibai County, Mt. Taibai, alt. 2,750–3,300 m, 12.vii.2004, HU &amp; TANG leg. (SNUC); 22 ♂♂, 12 ♀♀, <bold>CHINA</bold>: Shaanxi Prov., Qinling, <named-content xmlns:xlink="http://www.w3.org/1999/xlink" content-type="dwc:verbatimCoordinates" xlink:type="simple">33°51'N, 108°47'E</named-content>, mountain W pass at autoroute km 70, 47 km S Xi'an, 2,300–2,500 m, 26–30.viii.1995, A. Pütz, M. Schülke leg. (cPüt, cSch); 1 ♀, <bold>CHINA</bold>: Shaanxi Prov., Qinling, <named-content xmlns:xlink="http://www.w3.org/1999/xlink" content-type="dwc:verbatimCoordinates" xlink:type="simple">33°51'N, 108°47'E</named-content>, mountain W pass at autoroute km 70, 47 km S Xi'an, 2,500–2,600 m, 26–29.viii.1995, Wrase leg. (cSch); 1 ♀, <bold>CHINA</bold>: S–Shaanxi, Qinling, range W pass on rd. Xi'an–Shagoujie, 45 km SSW Xi'an, <named-content xmlns:xlink="http://www.w3.org/1999/xlink" content-type="dwc:verbatimCoordinates" xlink:type="simple">33°52'N, 108°46'E</named-content>, 2,600 m, 25.vii.2001, A. Smetana leg. (cSme).</p></tp:treatment-sec><tp:treatment-sec sec-type="Description"><title>Description.</title><p>Measurements of males (holotype): BL 4.23–4.61 (4.61); FL 3.11–3.22 (3.22);PL 0.89–0.95 (0.95); EL 1.33–1.45 (1.45); SEL 0.08–0.11 (0.11); HW 0.82–0.84 (0.83); PW 1.39–1.45 (1.45); EW 1.56–1.61 (1.61); relative length of antennomeres I–XI: 23:  17:  17:  8:  13:  12:  12:  13:  13:  14:  27. Measurements of females: BL 4.33–4.45; FL 3.45–3.50;PL 0.89–0.95; EL 1.61–1.72; SEL 0.22–0.28; HW 0.88–1.00; PW 1.45–1.50; EW 1.78–1.83; relative length of antennomeres I–XI: 24:  18:  16:  11:  15:  13:  13:  13:  12:  13:  30.</p><p>Body (<xref ref-type="fig" rid="F3">Figs 3A</xref>, <xref ref-type="fig" rid="F3">3B</xref>) dark brown to black, disc of elytra brown, mouthparts, basal four antennomeres, lateral margins of pronotum, posterior margin of elytra, abdominal tergites and legs reddish brown.</p><fig id="F3" position="float" orientation="portrait"><label>Figure 3.</label><caption><p>Habitus. <bold>A</bold> <italic><tp:taxon-name>Tachinus hujiayaoi</tp:taxon-name></italic>, male holotype <bold>B</bold> <italic><tp:taxon-name>Tachinus hujiayaoi</tp:taxon-name></italic>, female <bold>C</bold> <italic><tp:taxon-name>Tachinus jiuzhaigouensis</tp:taxon-name></italic>, male holotype <bold>D</bold> <italic><tp:taxon-name>Tachinus jiuzhaigouensis</tp:taxon-name></italic>, female. Scales: 2 mm.</p></caption><graphic xmlns:xlink="http://www.w3.org/1999/xlink" xlink:href="ZooKeys-359-053-g003.jpg" position="float" orientation="portrait" xlink:type="simple"/></fig><p>Head transverse, HW:  PW = 0.57–0.60 (0.57) in males, HW:  PW = 0.59–0.69 in females;disc with microsculpture consisting of irregular striae, posterior portion with microsculpture consisting of transverse meshes, punctation fine and sparse. Antennae moderately short, antennomeres X slightly shorter than wide.</p><p>Pronotum: PL:  PW = 0.59–0.68 (0.66), punctation similar to that of head, microsculpture consisting of irregular transverse meshes.</p><p>Elytra: EL:  EW = 0.83–0.93 (0.90), EL:  PL = 1.40–1.63 (1.53), EW:  PW = 1.08–1.16 (1.11) in males; EL:  EW = 0.88–0.97, EL:  PL = 1.69–1.93, EW:  PW = 1.19–1.26 in females; apical margin broadly rounded, punctation coarser than that of head and pronotum, microsculpture more distinct than on head and pronotum, consisting of shorter transverse meshes.</p><p>Abdomen with fine microsculpture consisting of transverse lines.</p><p>Male.  Sternite VII (<xref ref-type="fig" rid="F9">Figs 9E</xref>, <xref ref-type="fig" rid="F10">10E</xref>) triangularly emarginate at posterior margin, apical margin bent ventrad, with moderately broad area of coarse granules. Tergite VIII as in <xref ref-type="fig" rid="F11">Fig. 11E</xref>. Sternite VIII as in <xref ref-type="fig" rid="F13">Fig. 13E</xref>, all four lobes nearly fused, forming a sinuate apical margin. Median lobe of aedeagus (<xref ref-type="fig" rid="F15">Fig. 15E</xref>) apically distinctly projecting beyond apices of parameres, apical part with characteristic projections.</p><p>Female.  Elytra slightly longer than in male, inner part of posterior margin weakly produced, forming a broadly obtuse angle. Tergite VIII (<xref ref-type="fig" rid="F18">Fig. 18E</xref>) with lobes almost fused, apical margin of median lobe broadly and triangularly projecting, as long as lateral lobes; lateral lobes each with one pair of long setae. Sternite VIII (<xref ref-type="fig" rid="F20">Fig. 20E</xref>) with six lobes, fimbriate median lobes nearly fused, with small and shallow emargination, sublateral lobes slightly longer than fimbriate median lobes.</p></tp:treatment-sec><tp:treatment-sec sec-type="Etymology"><title>Etymology.</title><p>The species is named after Jia-Yao Hu (Shanghai), a colleague and friend specializing in <tp:taxon-name>Paederinae</tp:taxon-name> and <tp:taxon-name>Quediina</tp:taxon-name>.</p></tp:treatment-sec><tp:treatment-sec sec-type="Remarks"><title>Remarks.</title><p>The new species is most similar to <italic><tp:taxon-name>Tachinus coronatus</tp:taxon-name></italic> externally, and can be separated only by aedeagal characters. Males of <italic><tp:taxon-name>Tachinus hujiayaoi</tp:taxon-name></italic> can be differed from those of the other species by the unique shape of the apical projections of the aedeagal median lobe. Females are distinguished from those of all other species except <italic><tp:taxon-name>Tachinus coronatus</tp:taxon-name></italic> by the shape of the apical margin of tergite VIII (lateral lobes each with one pair of long setae).</p></tp:treatment-sec><tp:treatment-sec><!--Section generated to contain objects referenced in tp:taxon-treatment.--><fig id="F9" position="float" orientation="portrait"><label>Figure 9.</label><caption><p>Ventral view of male sternite VII. <bold>A</bold> <italic><tp:taxon-name>Tachinus armatus</tp:taxon-name></italic> <bold>B</bold> <italic><tp:taxon-name>Tachinus cavazzutii</tp:taxon-name></italic> <bold>C</bold> <italic><tp:taxon-name>Tachinus coronatus</tp:taxon-name></italic> <bold>D</bold> <italic><tp:taxon-name>Tachinus hercules</tp:taxon-name></italic> <bold>E</bold> <italic><tp:taxon-name>Tachinus hujiayaoi</tp:taxon-name></italic> <bold>F</bold> <italic><tp:taxon-name>Tachinus jiuzhaigouensis</tp:taxon-name></italic> <bold>G</bold> <italic><tp:taxon-name>Tachinus linzhiensis</tp:taxon-name></italic> <bold>H</bold> <italic><tp:taxon-name>Tachinus lohsei</tp:taxon-name></italic> <bold>I</bold> <italic><tp:taxon-name>Tachinus maderianus</tp:taxon-name></italic> <bold>J</bold> <italic><tp:taxon-name>Tachinus mengdaensis</tp:taxon-name></italic> <bold>K</bold> <italic><tp:taxon-name>Tachinus oblongoelytratus</tp:taxon-name></italic> <bold>L</bold> <italic><tp:taxon-name>Tachinus parahercules</tp:taxon-name></italic> <bold>M</bold> <italic><tp:taxon-name>Tachinus paralinzhiensis</tp:taxon-name></italic> <bold>N</bold> <italic><tp:taxon-name>Tachinus yini</tp:taxon-name></italic>. Scales: 0.2 mm.</p></caption><graphic xmlns:xlink="http://www.w3.org/1999/xlink" xlink:href="ZooKeys-359-053-g009.jpg" position="float" orientation="portrait" xlink:type="simple"/></fig><fig id="F10" position="float" orientation="portrait"><label>Figure 10.</label><caption><p>Posterior view of male sternite VII. <bold>A</bold> <italic><tp:taxon-name>Tachinus armatus</tp:taxon-name></italic> <bold>B</bold> <italic><tp:taxon-name>Tachinus cavazzutii</tp:taxon-name></italic> <bold>C</bold> <italic><tp:taxon-name>Tachinus coronatus</tp:taxon-name></italic> <bold>D</bold> <italic><tp:taxon-name>Tachinus hercules</tp:taxon-name></italic> <bold>E</bold> <italic><tp:taxon-name>Tachinus hujiayaoi</tp:taxon-name></italic> <bold>F</bold> <italic><tp:taxon-name>Tachinus jiuzhaigouensis</tp:taxon-name></italic> <bold>G</bold> <italic><tp:taxon-name>Tachinus linzhiensis</tp:taxon-name></italic> <bold>H</bold> <italic><tp:taxon-name>Tachinus lohsei</tp:taxon-name></italic> <bold>I</bold> <italic><tp:taxon-name>Tachinus maderianus</tp:taxon-name></italic> <bold>J</bold> <italic><tp:taxon-name>Tachinus mengdaensis</tp:taxon-name></italic> <bold>K</bold> <italic><tp:taxon-name>Tachinus oblongoelytratus</tp:taxon-name></italic> <bold>L</bold> <italic><tp:taxon-name>Tachinus parahercules</tp:taxon-name></italic> <bold>M</bold> <italic><tp:taxon-name>Tachinus paralinzhiensis</tp:taxon-name></italic> <bold>N</bold> <italic><tp:taxon-name>Tachinus yini</tp:taxon-name></italic>. Scales: 0.2 mm.</p></caption><graphic xmlns:xlink="http://www.w3.org/1999/xlink" xlink:href="ZooKeys-359-053-g010.jpg" position="float" orientation="portrait" xlink:type="simple"/></fig><fig id="F11" position="float" orientation="portrait"><label>Figure 11.</label><caption><p>Dorsal view of male tergite VIII. <bold>A</bold> <italic><tp:taxon-name>Tachinus armatus</tp:taxon-name></italic> <bold>B</bold> <italic><tp:taxon-name>Tachinus cavazzutii</tp:taxon-name></italic> <bold>C</bold> <italic><tp:taxon-name>Tachinus coronatus</tp:taxon-name></italic> <bold>D</bold> <italic><tp:taxon-name>Tachinus hercules</tp:taxon-name></italic> <bold>E</bold> <italic><tp:taxon-name>Tachinus hujiayaoi</tp:taxon-name></italic> <bold>F</bold> <italic><tp:taxon-name>Tachinus jiuzhaigouensis</tp:taxon-name></italic> <bold>G</bold> <italic><tp:taxon-name>Tachinus linzhiensis</tp:taxon-name></italic> <bold>H</bold> <italic><tp:taxon-name>Tachinus lohsei</tp:taxon-name></italic> <bold>I</bold> <italic><tp:taxon-name>Tachinus maderianus</tp:taxon-name></italic>. Scales: 0.3 mm.</p></caption><graphic xmlns:xlink="http://www.w3.org/1999/xlink" xlink:href="ZooKeys-359-053-g011.jpg" position="float" orientation="portrait" xlink:type="simple"/></fig><fig id="F13" position="float" orientation="portrait"><label>Figure 13.</label><caption><p>Ventral view of male sternite VIII. <bold>A</bold> <italic><tp:taxon-name>Tachinus armatus</tp:taxon-name></italic> <bold>B</bold> <italic><tp:taxon-name>Tachinus cavazzutii</tp:taxon-name></italic> <bold>C</bold> <italic><tp:taxon-name>Tachinus coronatus</tp:taxon-name></italic> <bold>D</bold> <italic><tp:taxon-name>Tachinus hercules</tp:taxon-name></italic> <bold>E</bold> <italic><tp:taxon-name>Tachinus hujiayaoi</tp:taxon-name></italic> <bold>F</bold> <italic><tp:taxon-name>Tachinus jiuzhaigouensis</tp:taxon-name></italic> <bold>G</bold> <italic><tp:taxon-name>Tachinus linzhiensis</tp:taxon-name></italic> <bold>H</bold> <italic><tp:taxon-name>Tachinus lohsei</tp:taxon-name></italic> <bold>I</bold> <italic><tp:taxon-name>Tachinus maderianus</tp:taxon-name></italic> <bold>J</bold> <italic><tp:taxon-name>Tachinus mengdaensis</tp:taxon-name></italic> <bold>K</bold> <italic><tp:taxon-name>Tachinus oblongoelytratus</tp:taxon-name></italic> <bold>L</bold> <italic><tp:taxon-name>Tachinus parahercules</tp:taxon-name></italic>. Scales: 0.3 mm.</p></caption><graphic xmlns:xlink="http://www.w3.org/1999/xlink" xlink:href="ZooKeys-359-053-g013.jpg" position="float" orientation="portrait" xlink:type="simple"/></fig><fig id="F15" position="float" orientation="portrait"><label>Figure 15.</label><caption><p>Ventral and lateral view of aedeagus (left: ventral view; right: lateral view). <bold>A</bold> <italic><tp:taxon-name>Tachinus armatus</tp:taxon-name></italic> <bold>B</bold> <italic><tp:taxon-name>Tachinus cavazzutii</tp:taxon-name></italic> <bold>C</bold> <italic><tp:taxon-name>Tachinus coronatus</tp:taxon-name></italic> <bold>D</bold> <italic><tp:taxon-name>Tachinus hercules</tp:taxon-name></italic> <bold>E</bold> <italic><tp:taxon-name>Tachinus hujiayaoi</tp:taxon-name></italic> <bold>F</bold> <italic><tp:taxon-name>Tachinus jiuzhaigouensis</tp:taxon-name></italic>. Scales: 0.3 mm.</p></caption><graphic xmlns:xlink="http://www.w3.org/1999/xlink" xlink:href="ZooKeys-359-053-g015.jpg" position="float" orientation="portrait" xlink:type="simple"/></fig><fig id="F18" position="float" orientation="portrait"><label>Figure 18.</label><caption><p>Ventral view of female tergite VIII. <bold>A</bold> <italic><tp:taxon-name>Tachinus armatus</tp:taxon-name></italic> <bold>B</bold> <italic><tp:taxon-name>Tachinus cavazzutii</tp:taxon-name></italic> <bold>C</bold> <italic><tp:taxon-name>Tachinus coronatus</tp:taxon-name></italic> <bold>D</bold> <italic><tp:taxon-name>Tachinus hercules</tp:taxon-name></italic> <bold>E</bold> <italic><tp:taxon-name>Tachinus hujiayaoi</tp:taxon-name></italic> <bold>F</bold> <italic><tp:taxon-name>Tachinus jiuzhaigouensis</tp:taxon-name></italic> <bold>G</bold> <italic><tp:taxon-name>Tachinus linzhiensis</tp:taxon-name></italic> <bold>H</bold> <italic><tp:taxon-name>Tachinus lohsei</tp:taxon-name></italic> <bold>I</bold> <italic><tp:taxon-name>Tachinus maderi</tp:taxon-name></italic>. Scales: 0.2 mm.</p></caption><graphic xmlns:xlink="http://www.w3.org/1999/xlink" xlink:href="ZooKeys-359-053-g018.jpg" position="float" orientation="portrait" xlink:type="simple"/></fig><fig id="F20" position="float" orientation="portrait"><label>Figure 20.</label><caption><p>Ventral view of female sternite VIII. <bold>A</bold> <italic><tp:taxon-name>Tachinus armatus</tp:taxon-name></italic> <bold>B</bold> <italic><tp:taxon-name>Tachinus cavazzutii</tp:taxon-name></italic> <bold>C</bold> <italic><tp:taxon-name>Tachinus coronatus</tp:taxon-name></italic> <bold>D</bold> <italic><tp:taxon-name>Tachinus hercules</tp:taxon-name></italic> <bold>E</bold> <italic><tp:taxon-name>Tachinus hujiayaoi</tp:taxon-name></italic> <bold>F</bold> <italic><tp:taxon-name>Tachinus jiuzhaigouensis</tp:taxon-name></italic> <bold>G</bold> <italic><tp:taxon-name>Tachinus linzhiensis</tp:taxon-name></italic> <bold>H</bold> <italic><tp:taxon-name>Tachinus lohsei</tp:taxon-name></italic> <bold>I</bold> <italic><tp:taxon-name>Tachinus maderi</tp:taxon-name></italic> <bold>J</bold> <italic><tp:taxon-name>Tachinus maderianus</tp:taxon-name></italic> <bold>K</bold> <italic><tp:taxon-name>Tachinus mengdaensis</tp:taxon-name></italic> <bold>L</bold> <italic><tp:taxon-name>Tachinus oblongoelytratus</tp:taxon-name></italic> <bold>M</bold> <italic><tp:taxon-name>Tachinus parahercules</tp:taxon-name></italic> <bold>N</bold> <italic><tp:taxon-name>Tachinus paralinzhiensis</tp:taxon-name></italic> <bold>O</bold> <italic><tp:taxon-name>Tachinus yini</tp:taxon-name></italic>. Scales: 0.2 mm.</p></caption><graphic xmlns:xlink="http://www.w3.org/1999/xlink" xlink:href="ZooKeys-359-053-g020.jpg" position="float" orientation="portrait" xlink:type="simple"/></fig><fig id="F21" position="float" orientation="portrait"><label>Figure 21.</label><caption><p>Distribution of the <italic>silphaeformis</italic> species group in China. <bold>A</bold> <italic><tp:taxon-name>Tachinus armatus</tp:taxon-name></italic> <bold>B</bold> <italic><tp:taxon-name>Tachinus cavazzutii</tp:taxon-name></italic> <bold>C</bold> <italic><tp:taxon-name>Tachinus coronatus</tp:taxon-name></italic> <bold>D</bold> <italic><tp:taxon-name>Tachinus hercules</tp:taxon-name></italic> <bold>E</bold> <italic><tp:taxon-name>Tachinus hujiayaoi</tp:taxon-name></italic> <bold>F</bold> <italic><tp:taxon-name>Tachinus jiuzhaigouensis</tp:taxon-name></italic> <bold>G</bold> <italic><tp:taxon-name>Tachinus linzhiensis</tp:taxon-name></italic> <bold>H</bold> <italic><tp:taxon-name>Tachinus lohsei</tp:taxon-name></italic> <bold>I</bold> <italic><tp:taxon-name>Tachinus maderi</tp:taxon-name></italic> <bold>J</bold> <italic><tp:taxon-name>Tachinus maderianus</tp:taxon-name></italic>.</p></caption><graphic xmlns:xlink="http://www.w3.org/1999/xlink" xlink:href="ZooKeys-359-053-g021.jpg" position="float" orientation="portrait" xlink:type="simple"/></fig></tp:treatment-sec></tp:taxon-treatment>
