# Supplementary material for: A taxonomic revision of the silphaeformis species-group of the genus Tachinus Gravenhorst (Staphylinidae, Tachyporinae) from China
Source: Zookeys. 2013 Dec 5;(359):53–99. doi: 10.3897/zookeys.357.5861 (PMC3867175; doi:10.3897/zookeys.357.5861)
Supplement: XML Treatment for Tachinus (s. str.) linzhiensis [file zookeys.357.5861-treatment7.xml]

<!DOCTYPE tp:taxon-treatment
  PUBLIC "-//TaxonX//DTD Taxonomic Treatment Publishing DTD v0 20100105//EN" "tax-treatment-NSO.dtd">
<tp:taxon-treatment xmlns:tp="http://www.plazi.org/taxpub"><tp:treatment-meta><mixed-citation publication-type="journal"><person-group><name><surname>Feng</surname><given-names>Ting</given-names></name><name><surname>Schülke</surname><given-names>Michael</given-names></name><name><surname>Li</surname><given-names>Li-Zhen</given-names></name></person-group><article-title>A taxonomic revision of the <italic>silphaeformis</italic> species-group of the genus <italic>Tachinus</italic> Gravenhorst (Staphylinidae, Tachyporinae) from China</article-title><source>Zookeys</source><day>5</day><month>12</month><year>2013</year><volume>2013</volume><issue>359</issue><fpage>53</fpage><lpage>99</lpage><pub-id pub-id-type="doi">10.3897/zookeys.357.5861</pub-id></mixed-citation></tp:treatment-meta><tp:nomenclature><tp:taxon-name>
                        <tp:taxon-name-part taxon-name-part-type="genus">Tachinus</tp:taxon-name-part>
                        <tp:taxon-name-part taxon-name-part-type="uncertainty-rank">(s. str.)</tp:taxon-name-part>
                        <tp:taxon-name-part taxon-name-part-type="species">linzhiensis</tp:taxon-name-part>
                        <object-id xmlns:xlink="http://www.w3.org/1999/xlink" content-type="zoobank" xlink:type="simple">http://zoobank.org/821FEE94-B530-45C9-8706-D51D0E6DD32C</object-id>
                        <object-id xmlns:xlink="http://www.w3.org/1999/xlink" xlink:type="simple">http://species-id.net/wiki/Tachinus_linzhiensis</object-id>
                    </tp:taxon-name><tp:taxon-authority>Feng &amp; Li</tp:taxon-authority><tp:taxon-status xmlns:xlink="http://www.w3.org/1999/xlink" xlink:type="simple">sp. n.</tp:taxon-status><xref ref-type="fig" rid="F4">Figs 4A</xref><xref ref-type="fig" rid="F4">, 4B</xref><xref ref-type="fig" rid="F9">, 9G</xref><xref ref-type="fig" rid="F10">, 10G</xref><xref ref-type="fig" rid="F11">, 11G</xref><xref ref-type="fig" rid="F13">, 13G</xref><xref ref-type="fig" rid="F16">, 16A</xref><xref ref-type="fig" rid="F18">, 18G</xref><xref ref-type="fig" rid="F20">, 20G</xref><xref ref-type="fig" rid="F21">, 21G</xref></tp:nomenclature><tp:treatment-sec sec-type="Type locality"><title>Type locality.</title><p>China, Tibet A. R., Linzhi County, Basongcuo.</p></tp:treatment-sec><tp:treatment-sec sec-type="Type material"><title>Type material.</title><p><bold>Holotype</bold>: ♂, <bold>CHINA</bold>: Tibet A. R., Linzhi County, Basongcuo, alt. 3,465 m, 9.viii.2004, Li-Zhen LI leg. (SNUC). <bold>Paratypes</bold>: 11 ♂♂, 5 ♀♀, same label data as holotype (SNUC).</p></tp:treatment-sec><tp:treatment-sec sec-type="Description"><title>Description.</title><p>Measurements of males (holotype):BL 3.89–4.17 (3.89); FL 2.95–3.17 (2.95); PL 0.94–0.96 (0.95); EL 1.45–1.56 (1.56); SEL 0.06–0.08 (0.06); HW 0.83–0.89 (0.89); PW 1.39–1.45 (1.39); EW 1.56–1.61 (1.56);  relative length of antennomeres I–XI: 21:  13:  14:  10:  15:  12:  13:  12:  13:  12:  27. Measurements of females: BL 4.84–5.12; FL 3.61–3.73; PL 0.95–1.00; EL 1.61–1.67; SEL 0.11–0.14; HW 0.88–0.90; PW 1.49–1.51; EW 1.72–1.78; relative length of antennomeres I–XI: 20:  14:  15:  10:  14:  14:  14:  14:  14:  14:  24.</p><p>Body (<xref ref-type="fig" rid="F4">Figs 4A</xref>, <xref ref-type="fig" rid="F4">4B</xref>) black to piceous; mouthparts, antennomeres I and IV, elytra and legs reddish brown.</p><fig id="F4" position="float" orientation="portrait"><label>Figure 4.</label><caption><p>Habitus. <bold>A</bold> <italic><tp:taxon-name>Tachinus linzhiensis</tp:taxon-name></italic>, male holotype <bold>B</bold> <italic><tp:taxon-name>Tachinus linzhiensis</tp:taxon-name></italic>, female <bold>C</bold> <italic><tp:taxon-name>Tachinus lohsei</tp:taxon-name></italic>, male <bold>D</bold> <italic><tp:taxon-name>Tachinus lohsei</tp:taxon-name></italic>, female. Scales: 2 mm.</p></caption><graphic xmlns:xlink="http://www.w3.org/1999/xlink" xlink:href="ZooKeys-359-053-g004.jpg" position="float" orientation="portrait" xlink:type="simple"/></fig><p>Head slightly transverse, HW:  PW = 0.57–0.64 (0.64). Surface of head with distinct microsculpture and fine and sparse punctation. Antennae moderately short, antennomeres X slightly transverse or as long as wide.</p><p>Pronotum: PL:  PW = 0.63–0.69 (0.68), surface with microsculpture consisting of transverse irregular meshes, punctation finer than that of head.</p><p>Elytra short, EL:  EW = 0.90–1.00 (1.00), EL:  PL = 1.51–1.66 (1.64), EW:  PW = 1.08–1.16 (0.12) in males; EL:  EW = 0.90–0.97, EL:  PL = 1.61–1.76, EW:  PW = 1.14–1.19 in females; with microsculpture consisting of transverse meshes, more coarsely punctate than head and pronotum.</p><p>Surface of abdomen with dense microsculpture consisting of transverse lines, punctation similar to that of elytra.</p><p>Male.  Sternite VII (<xref ref-type="fig" rid="F9">Figs 9G</xref>, <xref ref-type="fig" rid="F10">10G</xref>) only shallowly emarginate at posterior margin, apical margin bent ventrad, with broad area of coarse granules. Tergite VIII (<xref ref-type="fig" rid="F11">Fig. 11G</xref>) with four short lobes, median lobes broader and slightly longer than lateral ones. Sternite VIII as in <xref ref-type="fig" rid="F13">Fig. 13G</xref>. Aedeagus (<xref ref-type="fig" rid="F16">Fig. 16A</xref>) with parameres much longer than median lobe; parameres directed apicad, slightly curved medially. Parameres projecting beyond apex of median lobe by one quarter length of median lobe.</p><p>Female.  Elytra only slightly longer than in male, apical margin broadly rounded. Tergite VIII (<xref ref-type="fig" rid="F18">Fig. 18G</xref>) long and broad, distinctly trilobed, lateral lobes shorter than median lobe, apical margin of median lobe slightly emarginate at middle; lateral lobes each with one pair of long setae. Sternite VIII (<xref ref-type="fig" rid="F20">Fig. 20G</xref>) with fimbriate median lobes completely fused.</p></tp:treatment-sec><tp:treatment-sec sec-type="Etymology"><title>Etymology.</title><p>The specific name (adjective) is derived from “Linzhi”, the type locality of this species.</p></tp:treatment-sec><tp:treatment-sec sec-type="Remarks"><title>Remarks.</title><p>Males can be separated from those of the other species of the group by the apically strongly elongate aedeagal parameres. Females are distinguished from those of all other species except <italic><tp:taxon-name>Tachinus paralinzhiensis</tp:taxon-name></italic> by the shape of tergite VIII, from those of <italic><tp:taxon-name>Tachinus paralinzhiensis</tp:taxon-name></italic> by the totally fused fimbriate lobe of sternite VIII.</p></tp:treatment-sec><tp:treatment-sec><!--Section generated to contain objects referenced in tp:taxon-treatment.--><fig id="F9" position="float" orientation="portrait"><label>Figure 9.</label><caption><p>Ventral view of male sternite VII. <bold>A</bold> <italic><tp:taxon-name>Tachinus armatus</tp:taxon-name></italic> <bold>B</bold> <italic><tp:taxon-name>Tachinus cavazzutii</tp:taxon-name></italic> <bold>C</bold> <italic><tp:taxon-name>Tachinus coronatus</tp:taxon-name></italic> <bold>D</bold> <italic><tp:taxon-name>Tachinus hercules</tp:taxon-name></italic> <bold>E</bold> <italic><tp:taxon-name>Tachinus hujiayaoi</tp:taxon-name></italic> <bold>F</bold> <italic><tp:taxon-name>Tachinus jiuzhaigouensis</tp:taxon-name></italic> <bold>G</bold> <italic><tp:taxon-name>Tachinus linzhiensis</tp:taxon-name></italic> <bold>H</bold> <italic><tp:taxon-name>Tachinus lohsei</tp:taxon-name></italic> <bold>I</bold> <italic><tp:taxon-name>Tachinus maderianus</tp:taxon-name></italic> <bold>J</bold> <italic><tp:taxon-name>Tachinus mengdaensis</tp:taxon-name></italic> <bold>K</bold> <italic><tp:taxon-name>Tachinus oblongoelytratus</tp:taxon-name></italic> <bold>L</bold> <italic><tp:taxon-name>Tachinus parahercules</tp:taxon-name></italic> <bold>M</bold> <italic><tp:taxon-name>Tachinus paralinzhiensis</tp:taxon-name></italic> <bold>N</bold> <italic><tp:taxon-name>Tachinus yini</tp:taxon-name></italic>. Scales: 0.2 mm.</p></caption><graphic xmlns:xlink="http://www.w3.org/1999/xlink" xlink:href="ZooKeys-359-053-g009.jpg" position="float" orientation="portrait" xlink:type="simple"/></fig><fig id="F10" position="float" orientation="portrait"><label>Figure 10.</label><caption><p>Posterior view of male sternite VII. <bold>A</bold> <italic><tp:taxon-name>Tachinus armatus</tp:taxon-name></italic> <bold>B</bold> <italic><tp:taxon-name>Tachinus cavazzutii</tp:taxon-name></italic> <bold>C</bold> <italic><tp:taxon-name>Tachinus coronatus</tp:taxon-name></italic> <bold>D</bold> <italic><tp:taxon-name>Tachinus hercules</tp:taxon-name></italic> <bold>E</bold> <italic><tp:taxon-name>Tachinus hujiayaoi</tp:taxon-name></italic> <bold>F</bold> <italic><tp:taxon-name>Tachinus jiuzhaigouensis</tp:taxon-name></italic> <bold>G</bold> <italic><tp:taxon-name>Tachinus linzhiensis</tp:taxon-name></italic> <bold>H</bold> <italic><tp:taxon-name>Tachinus lohsei</tp:taxon-name></italic> <bold>I</bold> <italic><tp:taxon-name>Tachinus maderianus</tp:taxon-name></italic> <bold>J</bold> <italic><tp:taxon-name>Tachinus mengdaensis</tp:taxon-name></italic> <bold>K</bold> <italic><tp:taxon-name>Tachinus oblongoelytratus</tp:taxon-name></italic> <bold>L</bold> <italic><tp:taxon-name>Tachinus parahercules</tp:taxon-name></italic> <bold>M</bold> <italic><tp:taxon-name>Tachinus paralinzhiensis</tp:taxon-name></italic> <bold>N</bold> <italic><tp:taxon-name>Tachinus yini</tp:taxon-name></italic>. Scales: 0.2 mm.</p></caption><graphic xmlns:xlink="http://www.w3.org/1999/xlink" xlink:href="ZooKeys-359-053-g010.jpg" position="float" orientation="portrait" xlink:type="simple"/></fig><fig id="F11" position="float" orientation="portrait"><label>Figure 11.</label><caption><p>Dorsal view of male tergite VIII. <bold>A</bold> <italic><tp:taxon-name>Tachinus armatus</tp:taxon-name></italic> <bold>B</bold> <italic><tp:taxon-name>Tachinus cavazzutii</tp:taxon-name></italic> <bold>C</bold> <italic><tp:taxon-name>Tachinus coronatus</tp:taxon-name></italic> <bold>D</bold> <italic><tp:taxon-name>Tachinus hercules</tp:taxon-name></italic> <bold>E</bold> <italic><tp:taxon-name>Tachinus hujiayaoi</tp:taxon-name></italic> <bold>F</bold> <italic><tp:taxon-name>Tachinus jiuzhaigouensis</tp:taxon-name></italic> <bold>G</bold> <italic><tp:taxon-name>Tachinus linzhiensis</tp:taxon-name></italic> <bold>H</bold> <italic><tp:taxon-name>Tachinus lohsei</tp:taxon-name></italic> <bold>I</bold> <italic><tp:taxon-name>Tachinus maderianus</tp:taxon-name></italic>. Scales: 0.3 mm.</p></caption><graphic xmlns:xlink="http://www.w3.org/1999/xlink" xlink:href="ZooKeys-359-053-g011.jpg" position="float" orientation="portrait" xlink:type="simple"/></fig><fig id="F13" position="float" orientation="portrait"><label>Figure 13.</label><caption><p>Ventral view of male sternite VIII. <bold>A</bold> <italic><tp:taxon-name>Tachinus armatus</tp:taxon-name></italic> <bold>B</bold> <italic><tp:taxon-name>Tachinus cavazzutii</tp:taxon-name></italic> <bold>C</bold> <italic><tp:taxon-name>Tachinus coronatus</tp:taxon-name></italic> <bold>D</bold> <italic><tp:taxon-name>Tachinus hercules</tp:taxon-name></italic> <bold>E</bold> <italic><tp:taxon-name>Tachinus hujiayaoi</tp:taxon-name></italic> <bold>F</bold> <italic><tp:taxon-name>Tachinus jiuzhaigouensis</tp:taxon-name></italic> <bold>G</bold> <italic><tp:taxon-name>Tachinus linzhiensis</tp:taxon-name></italic> <bold>H</bold> <italic><tp:taxon-name>Tachinus lohsei</tp:taxon-name></italic> <bold>I</bold> <italic><tp:taxon-name>Tachinus maderianus</tp:taxon-name></italic> <bold>J</bold> <italic><tp:taxon-name>Tachinus mengdaensis</tp:taxon-name></italic> <bold>K</bold> <italic><tp:taxon-name>Tachinus oblongoelytratus</tp:taxon-name></italic> <bold>L</bold> <italic><tp:taxon-name>Tachinus parahercules</tp:taxon-name></italic>. Scales: 0.3 mm.</p></caption><graphic xmlns:xlink="http://www.w3.org/1999/xlink" xlink:href="ZooKeys-359-053-g013.jpg" position="float" orientation="portrait" xlink:type="simple"/></fig><fig id="F16" position="float" orientation="portrait"><label>Figure 16.</label><caption><p>Ventral and lateral view of aedeagus (left: ventral view; right: lateral view). <bold>A</bold> <italic><tp:taxon-name>Tachinus linzhiensis</tp:taxon-name></italic> <bold>B</bold> <italic><tp:taxon-name>Tachinus lohsei</tp:taxon-name></italic> <bold>C</bold> <italic><tp:taxon-name>Tachinus maderianus</tp:taxon-name></italic> <bold>D</bold> <italic><tp:taxon-name>Tachinus mengdaensis</tp:taxon-name></italic> <bold>E</bold> <italic><tp:taxon-name>Tachinus oblongoelytratus</tp:taxon-name></italic> <bold>F</bold> <italic><tp:taxon-name>Tachinus parahercules</tp:taxon-name></italic>. Scales: 0.3 mm.</p></caption><graphic xmlns:xlink="http://www.w3.org/1999/xlink" xlink:href="ZooKeys-359-053-g016.jpg" position="float" orientation="portrait" xlink:type="simple"/></fig><fig id="F18" position="float" orientation="portrait"><label>Figure 18.</label><caption><p>Ventral view of female tergite VIII. <bold>A</bold> <italic><tp:taxon-name>Tachinus armatus</tp:taxon-name></italic> <bold>B</bold> <italic><tp:taxon-name>Tachinus cavazzutii</tp:taxon-name></italic> <bold>C</bold> <italic><tp:taxon-name>Tachinus coronatus</tp:taxon-name></italic> <bold>D</bold> <italic><tp:taxon-name>Tachinus hercules</tp:taxon-name></italic> <bold>E</bold> <italic><tp:taxon-name>Tachinus hujiayaoi</tp:taxon-name></italic> <bold>F</bold> <italic><tp:taxon-name>Tachinus jiuzhaigouensis</tp:taxon-name></italic> <bold>G</bold> <italic><tp:taxon-name>Tachinus linzhiensis</tp:taxon-name></italic> <bold>H</bold> <italic><tp:taxon-name>Tachinus lohsei</tp:taxon-name></italic> <bold>I</bold> <italic><tp:taxon-name>Tachinus maderi</tp:taxon-name></italic>. Scales: 0.2 mm.</p></caption><graphic xmlns:xlink="http://www.w3.org/1999/xlink" xlink:href="ZooKeys-359-053-g018.jpg" position="float" orientation="portrait" xlink:type="simple"/></fig><fig id="F20" position="float" orientation="portrait"><label>Figure 20.</label><caption><p>Ventral view of female sternite VIII. <bold>A</bold> <italic><tp:taxon-name>Tachinus armatus</tp:taxon-name></italic> <bold>B</bold> <italic><tp:taxon-name>Tachinus cavazzutii</tp:taxon-name></italic> <bold>C</bold> <italic><tp:taxon-name>Tachinus coronatus</tp:taxon-name></italic> <bold>D</bold> <italic><tp:taxon-name>Tachinus hercules</tp:taxon-name></italic> <bold>E</bold> <italic><tp:taxon-name>Tachinus hujiayaoi</tp:taxon-name></italic> <bold>F</bold> <italic><tp:taxon-name>Tachinus jiuzhaigouensis</tp:taxon-name></italic> <bold>G</bold> <italic><tp:taxon-name>Tachinus linzhiensis</tp:taxon-name></italic> <bold>H</bold> <italic><tp:taxon-name>Tachinus lohsei</tp:taxon-name></italic> <bold>I</bold> <italic><tp:taxon-name>Tachinus maderi</tp:taxon-name></italic> <bold>J</bold> <italic><tp:taxon-name>Tachinus maderianus</tp:taxon-name></italic> <bold>K</bold> <italic><tp:taxon-name>Tachinus mengdaensis</tp:taxon-name></italic> <bold>L</bold> <italic><tp:taxon-name>Tachinus oblongoelytratus</tp:taxon-name></italic> <bold>M</bold> <italic><tp:taxon-name>Tachinus parahercules</tp:taxon-name></italic> <bold>N</bold> <italic><tp:taxon-name>Tachinus paralinzhiensis</tp:taxon-name></italic> <bold>O</bold> <italic><tp:taxon-name>Tachinus yini</tp:taxon-name></italic>. Scales: 0.2 mm.</p></caption><graphic xmlns:xlink="http://www.w3.org/1999/xlink" xlink:href="ZooKeys-359-053-g020.jpg" position="float" orientation="portrait" xlink:type="simple"/></fig><fig id="F21" position="float" orientation="portrait"><label>Figure 21.</label><caption><p>Distribution of the <italic>silphaeformis</italic> species group in China. <bold>A</bold> <italic><tp:taxon-name>Tachinus armatus</tp:taxon-name></italic> <bold>B</bold> <italic><tp:taxon-name>Tachinus cavazzutii</tp:taxon-name></italic> <bold>C</bold> <italic><tp:taxon-name>Tachinus coronatus</tp:taxon-name></italic> <bold>D</bold> <italic><tp:taxon-name>Tachinus hercules</tp:taxon-name></italic> <bold>E</bold> <italic><tp:taxon-name>Tachinus hujiayaoi</tp:taxon-name></italic> <bold>F</bold> <italic><tp:taxon-name>Tachinus jiuzhaigouensis</tp:taxon-name></italic> <bold>G</bold> <italic><tp:taxon-name>Tachinus linzhiensis</tp:taxon-name></italic> <bold>H</bold> <italic><tp:taxon-name>Tachinus lohsei</tp:taxon-name></italic> <bold>I</bold> <italic><tp:taxon-name>Tachinus maderi</tp:taxon-name></italic> <bold>J</bold> <italic><tp:taxon-name>Tachinus maderianus</tp:taxon-name></italic>.</p></caption><graphic xmlns:xlink="http://www.w3.org/1999/xlink" xlink:href="ZooKeys-359-053-g021.jpg" position="float" orientation="portrait" xlink:type="simple"/></fig></tp:treatment-sec></tp:taxon-treatment>
