# Supplementary material for: A taxonomic revision of the silphaeformis species-group of the genus Tachinus Gravenhorst (Staphylinidae, Tachyporinae) from China
Source: Zookeys. 2013 Dec 5;(359):53–99. doi: 10.3897/zookeys.357.5861 (PMC3867175; doi:10.3897/zookeys.357.5861)
Supplement: XML Treatment for Tachinus (s. str.) lohsei [file zookeys.357.5861-treatment8.xml]

<!DOCTYPE tp:taxon-treatment
  PUBLIC "-//TaxonX//DTD Taxonomic Treatment Publishing DTD v0 20100105//EN" "tax-treatment-NSO.dtd">
<tp:taxon-treatment xmlns:tp="http://www.plazi.org/taxpub"><tp:treatment-meta><mixed-citation publication-type="journal"><person-group><name><surname>Feng</surname><given-names>Ting</given-names></name><name><surname>Schülke</surname><given-names>Michael</given-names></name><name><surname>Li</surname><given-names>Li-Zhen</given-names></name></person-group><article-title>A taxonomic revision of the <italic>silphaeformis</italic> species-group of the genus <italic>Tachinus</italic> Gravenhorst (Staphylinidae, Tachyporinae) from China</article-title><source>Zookeys</source><day>5</day><month>12</month><year>2013</year><volume>2013</volume><issue>359</issue><fpage>53</fpage><lpage>99</lpage><pub-id pub-id-type="doi">10.3897/zookeys.357.5861</pub-id></mixed-citation></tp:treatment-meta><tp:nomenclature><tp:taxon-name>
                        <tp:taxon-name-part taxon-name-part-type="genus">Tachinus</tp:taxon-name-part>
                        <tp:taxon-name-part taxon-name-part-type="uncertainty-rank">(s. str.)</tp:taxon-name-part>
                        <tp:taxon-name-part taxon-name-part-type="species">lohsei</tp:taxon-name-part>
                        <object-id xmlns:xlink="http://www.w3.org/1999/xlink" xlink:type="simple">http://species-id.net/wiki/Tachinus_lohsei</object-id>
                    </tp:taxon-name><tp:taxon-authority>Ullrich</tp:taxon-authority><xref ref-type="fig" rid="F4">Figs 4C</xref><xref ref-type="fig" rid="F4">, 4D</xref><xref ref-type="fig" rid="F8">, 8C</xref><xref ref-type="fig" rid="F8">, 8D</xref><xref ref-type="fig" rid="F9">, 9H</xref><xref ref-type="fig" rid="F10">, 10H</xref><xref ref-type="fig" rid="F11">, 11H</xref><xref ref-type="fig" rid="F13">, 13H</xref><xref ref-type="fig" rid="F16">, 16B</xref><xref ref-type="fig" rid="F18">, 18H</xref><xref ref-type="fig" rid="F20">, 20H</xref><xref ref-type="fig" rid="F21">, 21H</xref><tp:nomenclature-citation-list><tp:nomenclature-citation><tp:taxon-name>Tachinus lohsei</tp:taxon-name><comment> (<italic>s. str.</italic>)   Ullrich, 1975: 277.</comment></tp:nomenclature-citation></tp:nomenclature-citation-list></tp:nomenclature><tp:treatment-sec sec-type="Type locality"><title>Type locality.</title><p>China, Sichuan Province, Wenchuan, Yingxiu.</p></tp:treatment-sec><tp:treatment-sec sec-type="Type material examined"><title>Type material examined.</title><p><bold>Holotype</bold> ♂ (<xref ref-type="fig" rid="F8">Fig. 8C</xref>, <xref ref-type="fig" rid="F8">8D</xref>): <bold>CHINA</bold>: “Wassuland Bzk. Sankiangkou W Szechuan, China Coll. H. Becker / Ninto Shan 2400 m 4.VII.'34 / Holotypus <italic><tp:taxon-name>Tachinus lohsei</tp:taxon-name></italic> n. sp. des. W.G. Ullrich 1974, ‘3014' [red] / <italic><tp:taxon-name>Tachinus lohsei</tp:taxon-name></italic> n. sp. ♂ W.G. Ullrich det. 1974, ‘3014'” (MHNG).</p></tp:treatment-sec><tp:treatment-sec sec-type="Other material examined"><title>Other material examined.</title><p>6 ♂♂, 5 ♀♀, CHINA: Sichuan Prov., Ganzi A. R., Luding County, Hailuogou, Ganheba, alt. 3,300 m, 26.vi.2009, Li-Zhen LI leg. (SNUC); 1 ♂, 1 ♀, CHINA: Sichuan Prov. Ganzi A. R., Luding County, Hailuogou, Gaohaizi, alt. 2,780 m, 28.vi.2009, Li-Zhen LI leg. (SNUC); 4 ♂♂, 1 ♀, CHINA: Sichuan Prov. Ganzi A. R., Luding County, Hailuogou, Shengtaizhan, alt. 3,000 m, 25.vi.2009, Li-Zhen LI leg. (SNUC); 1 ♀, CHINA: Sichuan Prov., Gongga Shan mts., NNE–slope, 4,000 m, <named-content xmlns:xlink="http://www.w3.org/1999/xlink" content-type="dwc:verbatimCoordinates" xlink:type="simple">29°53'N, 102°01'E</named-content>, 9.–11.vii.1994, D. Král &amp; J. Farkač leg. (NHMB); ♂, ♀, CHINA: Sichuan Prov., Gongga Shan–Hailuogou, 2,900–3,200 m, <named-content xmlns:xlink="http://www.w3.org/1999/xlink" content-type="dwc:verbatimCoordinates" xlink:type="simple">29°35'N, 102°00'E</named-content>, 3–8.vii.1994, D. Král &amp; J. Farkač leg. (cSme, cSch); 1 ♀, CHINA: Sichuan Prov., Gongga Shan, above Camp 2, 2,800 m, 25.vii.1994, A. Smetana leg. (cSme); ♂, CHINA: Sichuan Prov., Gongga Shan, above Camp 2, 2,850 m, 26.vii.1994, A. Smetana leg. (cSme); 1 ♂, 1 ♀, CHINA: Sichuan Prov., Gongga Shan, above Camp 2, 2,800 m, <named-content xmlns:xlink="http://www.w3.org/1999/xlink" content-type="dwc:verbatimCoordinates" xlink:type="simple">29°35'N, 102°00'E</named-content>, 5.vii.1998, A. Smetana leg. (cSme, cSch); 2 ♂♂, 1 ♀, CHINA: Sichuan Prov., Gongga Shan, above Camp 3, 3,200 m, <named-content xmlns:xlink="http://www.w3.org/1999/xlink" content-type="dwc:verbatimCoordinates" xlink:type="simple">29°35'N, 102°00'E</named-content>, 7.vii.1998, A. Smetana leg. (cSme, cSch); 5 ♂♂, 2 ♀♀, CHINA: Sichuan Prov., Gongga Shan, above Camp 3, 3,050 m, <named-content xmlns:xlink="http://www.w3.org/1999/xlink" content-type="dwc:verbatimCoordinates" xlink:type="simple">29°35'N, 102°00'E</named-content>, 6.vii.1998, A. Smetana leg. (cSme, cSch); 1 ♂, 2 ♀♀, CHINA:  Sichuan, Gongga Shan, Hailuogou, above Camp 3, 3200 m, 7.VII. 1996 <named-content xmlns:xlink="http://www.w3.org/1999/xlink" content-type="dwc:verbatimCoordinates" xlink:type="simple">29°35'N, 102°00'E</named-content> / collected by J. Farkač, P. Kabátek and A. Smetana (NHMB, cSch); 1 ♀, CHINA:  Sichuan, Gongga Shan, Hailuogou, above Camp 3, <named-content xmlns:xlink="http://www.w3.org/1999/xlink" content-type="dwc:verbatimCoordinates" xlink:type="simple">29°35'N, 102°00'E</named-content>, 2800–3200 m, 6.–8.VII.1998 J. Farkač / 1998 China Expedition J. Farkač, D. Král, J. Schneider &amp; A. Smetana (NHMB); 1 ♀, CHINA:  Sichuan, Gongga Shan, Hailuogou, above Camp 2, <named-content xmlns:xlink="http://www.w3.org/1999/xlink" content-type="dwc:verbatimCoordinates" xlink:type="simple">29°35'N, 102°00'E</named-content>, 2600–2750 m, 3.–6.VII.1998 J. Schneider / 1998 China Expedition J. Farkač, D. Král, J. Schneider &amp; A. Smetana (NHMB); 1 ♂, 1 ♀, CHINA: Sichuan, Gongga Shan, Hailuogou, above Camp 2, <named-content xmlns:xlink="http://www.w3.org/1999/xlink" content-type="dwc:verbatimCoordinates" xlink:type="simple">29°35'N, 102°00'E</named-content>, 2600–2750 m, 3.–6.VII.1998 J. Farkač (NHMB).</p></tp:treatment-sec><tp:treatment-sec sec-type="Description"><title>Description.</title><p>Measurements of males: BL 4.06–4.17; FL 2.84–3.22; PL 0.83–0.84; EL 1.31–1.33; SEL 0.03–0.06; HW 0.72–0.73; PW 1.17–1.28; EW 1.33–1.39; relative length of antennomeres I–XI: 22:  14:  14:  8:  10:  10:  11:  10:  10:  12:  22. Measurements of females: BL 4.17–4.23; FL 2.95–3.11; PL 0.82–0.83; EL 1.50–1.56; SEL 0.11–0.17; HW 0.72–0.78;  PW 1.27–1.29; EW 1.39–1.45; relative length of antennomeres I–XI: 21:  14:  15:  12:  13:  13:  14:  12:  12:  11:  25.</p><p>Body (<xref ref-type="fig" rid="F4">Figs 4C</xref>, <xref ref-type="fig" rid="F4">4D</xref>) dark brown to black, head and pronotal disc black, lateral margins of pronotum broadly yellowish brown, elytral disc brown, mouthparts, basal four antennomeres, posterior margin of elytra, abdominal tergites and legs reddish brown.</p><p>Head slightly transverse, HW:  PW = 0.55–0.62, surface with fine and sparse punctation, microsculpture consisting of discontinuous striae. Antennomeres X slightly shorter than wide in male, but more distinctly shorter than wide in female.</p><p>Pronotum: PL:  PW = 0.64–0.72, punctation slightly coarser than that of head.</p><p>Elytra: EL:  PL = 1.56–1.62, EL:  EW = 0.94–1.00, EW:  PW = 1.04–1.19 in males; EL:  PL = 1.79–1.90, EL:  EW = 1.03–1.08, EW:  PW = 1.08–1.14 in females; apical margin broadly rounded. Surface of elytra with punctation coarser than that of pronotum.</p><p>Abdomen with denser and finer punctation than elytra.</p><p>Male.  Surface of pronotum with weak microsculpture, elytra only with traces of microsculpture. Sternite VII (<xref ref-type="fig" rid="F9">Figs 9H</xref>, <xref ref-type="fig" rid="F10">10H</xref>) with large basal projection and deep median triangular emargination, coarse granules arranged as inverted “V” in anterior portion of impression, each side of impression with a hand-shaped projection, lateral sides of apical margin with long comb-like setae; apical margin bent dorsad when viewed from behind. Tergite VIII (<xref ref-type="fig" rid="F11">Fig. 11H</xref>) with four lobes, median lobes with small, narrowly rounded emargination between them, and longer than lateral ones. Sternite VIII (<xref ref-type="fig" rid="F13">Fig. 13H</xref>) with four distinct lobes, median lobes longer than lateral ones and separated by a deep, bell-shaped emargination. Aedeagus (<xref ref-type="fig" rid="F16">Fig. 16B</xref>) with median lobe shorter than the parameres, parameres wide and elongate, sides gradually narrowed from apical half to rounded apices; apical third of lateral lobes slightly curved ventrad in lateral view.</p><p>Female.  Pronotum with microsculpture more distinct, consisting of sinuate transverse striae. Elytra distinctly longer than in male, inner part of posterior margin slightly produced, forming an obtuse angle, microsculpture much more distinct, consisting of short transverse to isodiametric meshes. Tergite VIII (<xref ref-type="fig" rid="F18">Fig. 18H</xref>) distinctly trilobed, median lobe separated from lateral lobes by a deep suture, shorter than lateral ones; lateral lobes broad, each with one pair of long setae. Sternite VIII (<xref ref-type="fig" rid="F20">Fig. 20H</xref>) with six lobes, fimbriate median lobes separated by deep and narrow emargination.</p></tp:treatment-sec><tp:treatment-sec sec-type="Remarks"><title>Remarks.</title><p><italic><tp:taxon-name>Tachinus lohsei</tp:taxon-name></italic> can be separated from the other species of the group by its small size, the broadly yellow lateral margins of the pronotum, and the different primary and secondary sexual characters. The species is very similar to <italic><tp:taxon-name>Tachinus jiuzhaigouensis</tp:taxon-name></italic>, but the male is distinguished by the different, more rounded apical part of the parameres, the female by the different shape of the median lobe of tergite VIII.</p></tp:treatment-sec><tp:treatment-sec><!--Section generated to contain objects referenced in tp:taxon-treatment.--><fig id="F4" position="float" orientation="portrait"><label>Figure 4.</label><caption><p>Habitus. <bold>A</bold> <italic><tp:taxon-name>Tachinus linzhiensis</tp:taxon-name></italic>, male holotype <bold>B</bold> <italic><tp:taxon-name>Tachinus linzhiensis</tp:taxon-name></italic>, female <bold>C</bold> <italic><tp:taxon-name>Tachinus lohsei</tp:taxon-name></italic>, male <bold>D</bold> <italic><tp:taxon-name>Tachinus lohsei</tp:taxon-name></italic>, female. Scales: 2 mm.</p></caption><graphic xmlns:xlink="http://www.w3.org/1999/xlink" xlink:href="ZooKeys-359-053-g004.jpg" position="float" orientation="portrait" xlink:type="simple"/></fig><fig id="F8" position="float" orientation="portrait"><label>Figure 8.</label><caption><p>Habitus and labels. <bold>A</bold> <italic><tp:taxon-name>Tachinus maderi</tp:taxon-name></italic>, female holotype, habitus <bold>B</bold> <italic><tp:taxon-name>Tachinus maderi</tp:taxon-name></italic>, female holotype, labels <bold>C</bold> <italic><tp:taxon-name>Tachinus lohsei</tp:taxon-name></italic>, male holotype, habitus <bold>D</bold> <italic><tp:taxon-name>Tachinus lohsei</tp:taxon-name></italic>, male holotype, labels. Scales: 2 mm.</p></caption><graphic xmlns:xlink="http://www.w3.org/1999/xlink" xlink:href="ZooKeys-359-053-g008.jpg" position="float" orientation="portrait" xlink:type="simple"/></fig><fig id="F9" position="float" orientation="portrait"><label>Figure 9.</label><caption><p>Ventral view of male sternite VII. <bold>A</bold> <italic><tp:taxon-name>Tachinus armatus</tp:taxon-name></italic> <bold>B</bold> <italic><tp:taxon-name>Tachinus cavazzutii</tp:taxon-name></italic> <bold>C</bold> <italic><tp:taxon-name>Tachinus coronatus</tp:taxon-name></italic> <bold>D</bold> <italic><tp:taxon-name>Tachinus hercules</tp:taxon-name></italic> <bold>E</bold> <italic><tp:taxon-name>Tachinus hujiayaoi</tp:taxon-name></italic> <bold>F</bold> <italic><tp:taxon-name>Tachinus jiuzhaigouensis</tp:taxon-name></italic> <bold>G</bold> <italic><tp:taxon-name>Tachinus linzhiensis</tp:taxon-name></italic> <bold>H</bold> <italic><tp:taxon-name>Tachinus lohsei</tp:taxon-name></italic> <bold>I</bold> <italic><tp:taxon-name>Tachinus maderianus</tp:taxon-name></italic> <bold>J</bold> <italic><tp:taxon-name>Tachinus mengdaensis</tp:taxon-name></italic> <bold>K</bold> <italic><tp:taxon-name>Tachinus oblongoelytratus</tp:taxon-name></italic> <bold>L</bold> <italic><tp:taxon-name>Tachinus parahercules</tp:taxon-name></italic> <bold>M</bold> <italic><tp:taxon-name>Tachinus paralinzhiensis</tp:taxon-name></italic> <bold>N</bold> <italic><tp:taxon-name>Tachinus yini</tp:taxon-name></italic>. Scales: 0.2 mm.</p></caption><graphic xmlns:xlink="http://www.w3.org/1999/xlink" xlink:href="ZooKeys-359-053-g009.jpg" position="float" orientation="portrait" xlink:type="simple"/></fig><fig id="F10" position="float" orientation="portrait"><label>Figure 10.</label><caption><p>Posterior view of male sternite VII. <bold>A</bold> <italic><tp:taxon-name>Tachinus armatus</tp:taxon-name></italic> <bold>B</bold> <italic><tp:taxon-name>Tachinus cavazzutii</tp:taxon-name></italic> <bold>C</bold> <italic><tp:taxon-name>Tachinus coronatus</tp:taxon-name></italic> <bold>D</bold> <italic><tp:taxon-name>Tachinus hercules</tp:taxon-name></italic> <bold>E</bold> <italic><tp:taxon-name>Tachinus hujiayaoi</tp:taxon-name></italic> <bold>F</bold> <italic><tp:taxon-name>Tachinus jiuzhaigouensis</tp:taxon-name></italic> <bold>G</bold> <italic><tp:taxon-name>Tachinus linzhiensis</tp:taxon-name></italic> <bold>H</bold> <italic><tp:taxon-name>Tachinus lohsei</tp:taxon-name></italic> <bold>I</bold> <italic><tp:taxon-name>Tachinus maderianus</tp:taxon-name></italic> <bold>J</bold> <italic><tp:taxon-name>Tachinus mengdaensis</tp:taxon-name></italic> <bold>K</bold> <italic><tp:taxon-name>Tachinus oblongoelytratus</tp:taxon-name></italic> <bold>L</bold> <italic><tp:taxon-name>Tachinus parahercules</tp:taxon-name></italic> <bold>M</bold> <italic><tp:taxon-name>Tachinus paralinzhiensis</tp:taxon-name></italic> <bold>N</bold> <italic><tp:taxon-name>Tachinus yini</tp:taxon-name></italic>. Scales: 0.2 mm.</p></caption><graphic xmlns:xlink="http://www.w3.org/1999/xlink" xlink:href="ZooKeys-359-053-g010.jpg" position="float" orientation="portrait" xlink:type="simple"/></fig><fig id="F11" position="float" orientation="portrait"><label>Figure 11.</label><caption><p>Dorsal view of male tergite VIII. <bold>A</bold> <italic><tp:taxon-name>Tachinus armatus</tp:taxon-name></italic> <bold>B</bold> <italic><tp:taxon-name>Tachinus cavazzutii</tp:taxon-name></italic> <bold>C</bold> <italic><tp:taxon-name>Tachinus coronatus</tp:taxon-name></italic> <bold>D</bold> <italic><tp:taxon-name>Tachinus hercules</tp:taxon-name></italic> <bold>E</bold> <italic><tp:taxon-name>Tachinus hujiayaoi</tp:taxon-name></italic> <bold>F</bold> <italic><tp:taxon-name>Tachinus jiuzhaigouensis</tp:taxon-name></italic> <bold>G</bold> <italic><tp:taxon-name>Tachinus linzhiensis</tp:taxon-name></italic> <bold>H</bold> <italic><tp:taxon-name>Tachinus lohsei</tp:taxon-name></italic> <bold>I</bold> <italic><tp:taxon-name>Tachinus maderianus</tp:taxon-name></italic>. Scales: 0.3 mm.</p></caption><graphic xmlns:xlink="http://www.w3.org/1999/xlink" xlink:href="ZooKeys-359-053-g011.jpg" position="float" orientation="portrait" xlink:type="simple"/></fig><fig id="F13" position="float" orientation="portrait"><label>Figure 13.</label><caption><p>Ventral view of male sternite VIII. <bold>A</bold> <italic><tp:taxon-name>Tachinus armatus</tp:taxon-name></italic> <bold>B</bold> <italic><tp:taxon-name>Tachinus cavazzutii</tp:taxon-name></italic> <bold>C</bold> <italic><tp:taxon-name>Tachinus coronatus</tp:taxon-name></italic> <bold>D</bold> <italic><tp:taxon-name>Tachinus hercules</tp:taxon-name></italic> <bold>E</bold> <italic><tp:taxon-name>Tachinus hujiayaoi</tp:taxon-name></italic> <bold>F</bold> <italic><tp:taxon-name>Tachinus jiuzhaigouensis</tp:taxon-name></italic> <bold>G</bold> <italic><tp:taxon-name>Tachinus linzhiensis</tp:taxon-name></italic> <bold>H</bold> <italic><tp:taxon-name>Tachinus lohsei</tp:taxon-name></italic> <bold>I</bold> <italic><tp:taxon-name>Tachinus maderianus</tp:taxon-name></italic> <bold>J</bold> <italic><tp:taxon-name>Tachinus mengdaensis</tp:taxon-name></italic> <bold>K</bold> <italic><tp:taxon-name>Tachinus oblongoelytratus</tp:taxon-name></italic> <bold>L</bold> <italic><tp:taxon-name>Tachinus parahercules</tp:taxon-name></italic>. Scales: 0.3 mm.</p></caption><graphic xmlns:xlink="http://www.w3.org/1999/xlink" xlink:href="ZooKeys-359-053-g013.jpg" position="float" orientation="portrait" xlink:type="simple"/></fig><fig id="F16" position="float" orientation="portrait"><label>Figure 16.</label><caption><p>Ventral and lateral view of aedeagus (left: ventral view; right: lateral view). <bold>A</bold> <italic><tp:taxon-name>Tachinus linzhiensis</tp:taxon-name></italic> <bold>B</bold> <italic><tp:taxon-name>Tachinus lohsei</tp:taxon-name></italic> <bold>C</bold> <italic><tp:taxon-name>Tachinus maderianus</tp:taxon-name></italic> <bold>D</bold> <italic><tp:taxon-name>Tachinus mengdaensis</tp:taxon-name></italic> <bold>E</bold> <italic><tp:taxon-name>Tachinus oblongoelytratus</tp:taxon-name></italic> <bold>F</bold> <italic><tp:taxon-name>Tachinus parahercules</tp:taxon-name></italic>. Scales: 0.3 mm.</p></caption><graphic xmlns:xlink="http://www.w3.org/1999/xlink" xlink:href="ZooKeys-359-053-g016.jpg" position="float" orientation="portrait" xlink:type="simple"/></fig><fig id="F18" position="float" orientation="portrait"><label>Figure 18.</label><caption><p>Ventral view of female tergite VIII. <bold>A</bold> <italic><tp:taxon-name>Tachinus armatus</tp:taxon-name></italic> <bold>B</bold> <italic><tp:taxon-name>Tachinus cavazzutii</tp:taxon-name></italic> <bold>C</bold> <italic><tp:taxon-name>Tachinus coronatus</tp:taxon-name></italic> <bold>D</bold> <italic><tp:taxon-name>Tachinus hercules</tp:taxon-name></italic> <bold>E</bold> <italic><tp:taxon-name>Tachinus hujiayaoi</tp:taxon-name></italic> <bold>F</bold> <italic><tp:taxon-name>Tachinus jiuzhaigouensis</tp:taxon-name></italic> <bold>G</bold> <italic><tp:taxon-name>Tachinus linzhiensis</tp:taxon-name></italic> <bold>H</bold> <italic><tp:taxon-name>Tachinus lohsei</tp:taxon-name></italic> <bold>I</bold> <italic><tp:taxon-name>Tachinus maderi</tp:taxon-name></italic>. Scales: 0.2 mm.</p></caption><graphic xmlns:xlink="http://www.w3.org/1999/xlink" xlink:href="ZooKeys-359-053-g018.jpg" position="float" orientation="portrait" xlink:type="simple"/></fig><fig id="F20" position="float" orientation="portrait"><label>Figure 20.</label><caption><p>Ventral view of female sternite VIII. <bold>A</bold> <italic><tp:taxon-name>Tachinus armatus</tp:taxon-name></italic> <bold>B</bold> <italic><tp:taxon-name>Tachinus cavazzutii</tp:taxon-name></italic> <bold>C</bold> <italic><tp:taxon-name>Tachinus coronatus</tp:taxon-name></italic> <bold>D</bold> <italic><tp:taxon-name>Tachinus hercules</tp:taxon-name></italic> <bold>E</bold> <italic><tp:taxon-name>Tachinus hujiayaoi</tp:taxon-name></italic> <bold>F</bold> <italic><tp:taxon-name>Tachinus jiuzhaigouensis</tp:taxon-name></italic> <bold>G</bold> <italic><tp:taxon-name>Tachinus linzhiensis</tp:taxon-name></italic> <bold>H</bold> <italic><tp:taxon-name>Tachinus lohsei</tp:taxon-name></italic> <bold>I</bold> <italic><tp:taxon-name>Tachinus maderi</tp:taxon-name></italic> <bold>J</bold> <italic><tp:taxon-name>Tachinus maderianus</tp:taxon-name></italic> <bold>K</bold> <italic><tp:taxon-name>Tachinus mengdaensis</tp:taxon-name></italic> <bold>L</bold> <italic><tp:taxon-name>Tachinus oblongoelytratus</tp:taxon-name></italic> <bold>M</bold> <italic><tp:taxon-name>Tachinus parahercules</tp:taxon-name></italic> <bold>N</bold> <italic><tp:taxon-name>Tachinus paralinzhiensis</tp:taxon-name></italic> <bold>O</bold> <italic><tp:taxon-name>Tachinus yini</tp:taxon-name></italic>. Scales: 0.2 mm.</p></caption><graphic xmlns:xlink="http://www.w3.org/1999/xlink" xlink:href="ZooKeys-359-053-g020.jpg" position="float" orientation="portrait" xlink:type="simple"/></fig><fig id="F21" position="float" orientation="portrait"><label>Figure 21.</label><caption><p>Distribution of the <italic>silphaeformis</italic> species group in China. <bold>A</bold> <italic><tp:taxon-name>Tachinus armatus</tp:taxon-name></italic> <bold>B</bold> <italic><tp:taxon-name>Tachinus cavazzutii</tp:taxon-name></italic> <bold>C</bold> <italic><tp:taxon-name>Tachinus coronatus</tp:taxon-name></italic> <bold>D</bold> <italic><tp:taxon-name>Tachinus hercules</tp:taxon-name></italic> <bold>E</bold> <italic><tp:taxon-name>Tachinus hujiayaoi</tp:taxon-name></italic> <bold>F</bold> <italic><tp:taxon-name>Tachinus jiuzhaigouensis</tp:taxon-name></italic> <bold>G</bold> <italic><tp:taxon-name>Tachinus linzhiensis</tp:taxon-name></italic> <bold>H</bold> <italic><tp:taxon-name>Tachinus lohsei</tp:taxon-name></italic> <bold>I</bold> <italic><tp:taxon-name>Tachinus maderi</tp:taxon-name></italic> <bold>J</bold> <italic><tp:taxon-name>Tachinus maderianus</tp:taxon-name></italic>.</p></caption><graphic xmlns:xlink="http://www.w3.org/1999/xlink" xlink:href="ZooKeys-359-053-g021.jpg" position="float" orientation="portrait" xlink:type="simple"/></fig></tp:treatment-sec></tp:taxon-treatment>
