# Supplementary material for: A taxonomic revision of the silphaeformis species-group of the genus Tachinus Gravenhorst (Staphylinidae, Tachyporinae) from China
Source: Zookeys. 2013 Dec 5;(359):53–99. doi: 10.3897/zookeys.357.5861 (PMC3867175; doi:10.3897/zookeys.357.5861)
Supplement: XML Treatment for Tachinus (s. str.) maderi [file zookeys.357.5861-treatment9.xml]

<!DOCTYPE tp:taxon-treatment
  PUBLIC "-//TaxonX//DTD Taxonomic Treatment Publishing DTD v0 20100105//EN" "tax-treatment-NSO.dtd">
<tp:taxon-treatment xmlns:tp="http://www.plazi.org/taxpub"><tp:treatment-meta><mixed-citation publication-type="journal"><person-group><name><surname>Feng</surname><given-names>Ting</given-names></name><name><surname>Schülke</surname><given-names>Michael</given-names></name><name><surname>Li</surname><given-names>Li-Zhen</given-names></name></person-group><article-title>A taxonomic revision of the <italic>silphaeformis</italic> species-group of the genus <italic>Tachinus</italic> Gravenhorst (Staphylinidae, Tachyporinae) from China</article-title><source>Zookeys</source><day>5</day><month>12</month><year>2013</year><volume>2013</volume><issue>359</issue><fpage>53</fpage><lpage>99</lpage><pub-id pub-id-type="doi">10.3897/zookeys.357.5861</pub-id></mixed-citation></tp:treatment-meta><tp:nomenclature><tp:taxon-name>
                        <tp:taxon-name-part taxon-name-part-type="genus">Tachinus</tp:taxon-name-part>
                        <tp:taxon-name-part taxon-name-part-type="uncertainty-rank">(s. str.)</tp:taxon-name-part>
                        <tp:taxon-name-part taxon-name-part-type="species">maderi</tp:taxon-name-part>
                        <object-id xmlns:xlink="http://www.w3.org/1999/xlink" xlink:type="simple">http://species-id.net/wiki/Tachinus_maderi</object-id>
                    </tp:taxon-name><tp:taxon-authority>Bernhauer</tp:taxon-authority><xref ref-type="fig" rid="F8">Figs 8A</xref><xref ref-type="fig" rid="F8">, 8B</xref><xref ref-type="fig" rid="F18">, 18I</xref><xref ref-type="fig" rid="F20">, 20I</xref><xref ref-type="fig" rid="F21">, 21I</xref><tp:nomenclature-citation-list><tp:nomenclature-citation><tp:taxon-name>Tachinus maderi</tp:taxon-name><comment> (<italic>s. str.</italic>)   Bernhauer, 1939: 156 f.</comment></tp:nomenclature-citation><tp:nomenclature-citation><tp:taxon-name>Tachinus maderi</tp:taxon-name><comment> (<italic>s. str.</italic>)  : <xref ref-type="bibr" rid="B10">Ullrich 1975</xref>: 278.</comment></tp:nomenclature-citation></tp:nomenclature-citation-list></tp:nomenclature><tp:treatment-sec sec-type="Type locality"><title>Type locality.</title><p>China, Sichuan Province, Kangding.</p></tp:treatment-sec><tp:treatment-sec sec-type="Type material examined"><title>Type material examined.</title><p><bold>Holotype</bold> ♀ (<xref ref-type="fig" rid="F8">Fig. 8A</xref>, <xref ref-type="fig" rid="F8">8B</xref>): <bold>CHINA</bold>,“[old mounting plate] / Tatsienlu–Kiulung China Em. Reitter / Maderi Brnh. typus unic. <italic><tp:taxon-name>Tachinus</tp:taxon-name></italic> / <italic><tp:taxon-name>Tachinus Maderi</tp:taxon-name></italic> Brh. Typus unic. / Chicago NHMus. M. Bernhauer Collection / Lectotypus des. W.G. Ullrich 1973 5689 / <italic><tp:taxon-name>Tachinus maderi</tp:taxon-name></italic> Bernh. 1 ♀, W.G. Ullrich vid. 5689 / HOLOTYPUS– ♀ <italic><tp:taxon-name>Tachinus (Tachinus) maderi</tp:taxon-name></italic> Bernh., 1939 M. Schülke 2007 / <italic><tp:taxon-name>Tachinus (Tachinus) maderi</tp:taxon-name></italic> Bernhauer det. M. Schülke 2007”.</p></tp:treatment-sec><tp:treatment-sec sec-type="Description"><title>Description.</title><p>Measurements of female holotype: BL 4.63; FL 3.90; PL 1.07; EL 1.80; SEL 0.34; HW 0.93; PW 1.61; EW 1.78; relative length of antennomeres I–XI: 16:  9:  10:  6.5:  10:  8:  9:  9:  8.5:  8.5:  16.</p><p>Body (<xref ref-type="fig" rid="F8">Fig. 8A</xref>) dark brown to black; margins of elytra, mouthparts, basal four antennomeres and legs paler brown.</p><p>Head slightly transverse, HW:  PW = 0.58, surface almost without punctation, microsculpture consisting of irregular striae. Antennomeres X only slightly shorter than wide.</p><p>Pronotum: PL:  PW = 0.67; surface only with very fine and sparse punctation, microsculpture consisting of irregular, mostly transverse striae.</p><p>Elytra elongate, EL:  EW = 1.01, EL:  PL = 1.68, EW:  PW = 1.11; inner part of posterior margin distinctly produced, forming a distinct angle. Surface of elytra with uneven and sparse punctation, microsculpture distinct, consisting of fine rhomboid or somewhat transverse meshes.</p><p>Abdomen with microsculpture consisting of transverse striae, punctation moderately coarse and dense.</p><p>Male. Unknown.</p><p>Female. Posterior margin of tergite VIII (<xref ref-type="fig" rid="F18">Fig. 18I</xref>) sinuate, without obvious median lobes, but with short acute lobes at lateral angles, each with one pair of long setae. Sternite VIII (<xref ref-type="fig" rid="F20">Fig. 20I</xref>) with fimbriate median lobes nearly fused; sublateral lobes as long as median ones.</p></tp:treatment-sec><tp:treatment-sec sec-type="Remarks"><title>Remarks.</title><p>Females of this species are distinguished from those of all other species by the slender habitus with exceptionally elongate elytra; from all species except the similar <italic><tp:taxon-name>Tachinus armatus</tp:taxon-name></italic> and <italic><tp:taxon-name>Tachinus parahercules</tp:taxon-name></italic> by the shape of tergite VIII.</p></tp:treatment-sec><tp:treatment-sec><!--Section generated to contain objects referenced in tp:taxon-treatment.--><fig id="F8" position="float" orientation="portrait"><label>Figure 8.</label><caption><p>Habitus and labels. <bold>A</bold> <italic><tp:taxon-name>Tachinus maderi</tp:taxon-name></italic>, female holotype, habitus <bold>B</bold> <italic><tp:taxon-name>Tachinus maderi</tp:taxon-name></italic>, female holotype, labels <bold>C</bold> <italic><tp:taxon-name>Tachinus lohsei</tp:taxon-name></italic>, male holotype, habitus <bold>D</bold> <italic><tp:taxon-name>Tachinus lohsei</tp:taxon-name></italic>, male holotype, labels. Scales: 2 mm.</p></caption><graphic xmlns:xlink="http://www.w3.org/1999/xlink" xlink:href="ZooKeys-359-053-g008.jpg" position="float" orientation="portrait" xlink:type="simple"/></fig><fig id="F18" position="float" orientation="portrait"><label>Figure 18.</label><caption><p>Ventral view of female tergite VIII. <bold>A</bold> <italic><tp:taxon-name>Tachinus armatus</tp:taxon-name></italic> <bold>B</bold> <italic><tp:taxon-name>Tachinus cavazzutii</tp:taxon-name></italic> <bold>C</bold> <italic><tp:taxon-name>Tachinus coronatus</tp:taxon-name></italic> <bold>D</bold> <italic><tp:taxon-name>Tachinus hercules</tp:taxon-name></italic> <bold>E</bold> <italic><tp:taxon-name>Tachinus hujiayaoi</tp:taxon-name></italic> <bold>F</bold> <italic><tp:taxon-name>Tachinus jiuzhaigouensis</tp:taxon-name></italic> <bold>G</bold> <italic><tp:taxon-name>Tachinus linzhiensis</tp:taxon-name></italic> <bold>H</bold> <italic><tp:taxon-name>Tachinus lohsei</tp:taxon-name></italic> <bold>I</bold> <italic><tp:taxon-name>Tachinus maderi</tp:taxon-name></italic>. Scales: 0.2 mm.</p></caption><graphic xmlns:xlink="http://www.w3.org/1999/xlink" xlink:href="ZooKeys-359-053-g018.jpg" position="float" orientation="portrait" xlink:type="simple"/></fig><fig id="F20" position="float" orientation="portrait"><label>Figure 20.</label><caption><p>Ventral view of female sternite VIII. <bold>A</bold> <italic><tp:taxon-name>Tachinus armatus</tp:taxon-name></italic> <bold>B</bold> <italic><tp:taxon-name>Tachinus cavazzutii</tp:taxon-name></italic> <bold>C</bold> <italic><tp:taxon-name>Tachinus coronatus</tp:taxon-name></italic> <bold>D</bold> <italic><tp:taxon-name>Tachinus hercules</tp:taxon-name></italic> <bold>E</bold> <italic><tp:taxon-name>Tachinus hujiayaoi</tp:taxon-name></italic> <bold>F</bold> <italic><tp:taxon-name>Tachinus jiuzhaigouensis</tp:taxon-name></italic> <bold>G</bold> <italic><tp:taxon-name>Tachinus linzhiensis</tp:taxon-name></italic> <bold>H</bold> <italic><tp:taxon-name>Tachinus lohsei</tp:taxon-name></italic> <bold>I</bold> <italic><tp:taxon-name>Tachinus maderi</tp:taxon-name></italic> <bold>J</bold> <italic><tp:taxon-name>Tachinus maderianus</tp:taxon-name></italic> <bold>K</bold> <italic><tp:taxon-name>Tachinus mengdaensis</tp:taxon-name></italic> <bold>L</bold> <italic><tp:taxon-name>Tachinus oblongoelytratus</tp:taxon-name></italic> <bold>M</bold> <italic><tp:taxon-name>Tachinus parahercules</tp:taxon-name></italic> <bold>N</bold> <italic><tp:taxon-name>Tachinus paralinzhiensis</tp:taxon-name></italic> <bold>O</bold> <italic><tp:taxon-name>Tachinus yini</tp:taxon-name></italic>. Scales: 0.2 mm.</p></caption><graphic xmlns:xlink="http://www.w3.org/1999/xlink" xlink:href="ZooKeys-359-053-g020.jpg" position="float" orientation="portrait" xlink:type="simple"/></fig><fig id="F21" position="float" orientation="portrait"><label>Figure 21.</label><caption><p>Distribution of the <italic>silphaeformis</italic> species group in China. <bold>A</bold> <italic><tp:taxon-name>Tachinus armatus</tp:taxon-name></italic> <bold>B</bold> <italic><tp:taxon-name>Tachinus cavazzutii</tp:taxon-name></italic> <bold>C</bold> <italic><tp:taxon-name>Tachinus coronatus</tp:taxon-name></italic> <bold>D</bold> <italic><tp:taxon-name>Tachinus hercules</tp:taxon-name></italic> <bold>E</bold> <italic><tp:taxon-name>Tachinus hujiayaoi</tp:taxon-name></italic> <bold>F</bold> <italic><tp:taxon-name>Tachinus jiuzhaigouensis</tp:taxon-name></italic> <bold>G</bold> <italic><tp:taxon-name>Tachinus linzhiensis</tp:taxon-name></italic> <bold>H</bold> <italic><tp:taxon-name>Tachinus lohsei</tp:taxon-name></italic> <bold>I</bold> <italic><tp:taxon-name>Tachinus maderi</tp:taxon-name></italic> <bold>J</bold> <italic><tp:taxon-name>Tachinus maderianus</tp:taxon-name></italic>.</p></caption><graphic xmlns:xlink="http://www.w3.org/1999/xlink" xlink:href="ZooKeys-359-053-g021.jpg" position="float" orientation="portrait" xlink:type="simple"/></fig></tp:treatment-sec><ref-list><ref id="B10"><mixed-citation xmlns:xlink="http://www.w3.org/1999/xlink" xlink:type="simple"><person-group><name name-style="western"><surname>Ullrich</surname><given-names>WG</given-names></name></person-group> (<year>1975</year>) <article-title>Monographie der Gattung <italic>Tachinus</italic> Gravenhorst (Coleoptera: Staphylinidae), mit Bemerkungen zur Phylogenie und Verbreitung der Arten.</article-title><publisher-name>Christian-Albrechts-Universität</publisher-name>, <publisher-loc>Kiel</publisher-loc>, <lpage>365</lpage> pp., <comment>LXI pl</comment>.</mixed-citation></ref></ref-list></tp:taxon-treatment>
