# Supplementary material for: A taxonomic revision of the silphaeformis species-group of the genus Tachinus Gravenhorst (Staphylinidae, Tachyporinae) from China
Source: Zookeys. 2013 Dec 5;(359):53–99. doi: 10.3897/zookeys.357.5861 (PMC3867175; doi:10.3897/zookeys.357.5861)
Supplement: XML Treatment for Tachinus (s. str.) mengdaensis [file zookeys.357.5861-treatment11.xml]

<!DOCTYPE tp:taxon-treatment
  PUBLIC "-//TaxonX//DTD Taxonomic Treatment Publishing DTD v0 20100105//EN" "tax-treatment-NSO.dtd">
<tp:taxon-treatment xmlns:tp="http://www.plazi.org/taxpub"><tp:treatment-meta><mixed-citation publication-type="journal"><person-group><name><surname>Feng</surname><given-names>Ting</given-names></name><name><surname>Schülke</surname><given-names>Michael</given-names></name><name><surname>Li</surname><given-names>Li-Zhen</given-names></name></person-group><article-title>A taxonomic revision of the <italic>silphaeformis</italic> species-group of the genus <italic>Tachinus</italic> Gravenhorst (Staphylinidae, Tachyporinae) from China</article-title><source>Zookeys</source><day>5</day><month>12</month><year>2013</year><volume>2013</volume><issue>359</issue><fpage>53</fpage><lpage>99</lpage><pub-id pub-id-type="doi">10.3897/zookeys.357.5861</pub-id></mixed-citation></tp:treatment-meta><tp:nomenclature><tp:taxon-name>
                        <tp:taxon-name-part taxon-name-part-type="genus">Tachinus</tp:taxon-name-part>
                        <tp:taxon-name-part taxon-name-part-type="uncertainty-rank">(s. str.)</tp:taxon-name-part>
                        <tp:taxon-name-part taxon-name-part-type="species">mengdaensis</tp:taxon-name-part>
                        <object-id xmlns:xlink="http://www.w3.org/1999/xlink" content-type="zoobank" xlink:type="simple">http://zoobank.org/98CD1D38-3279-4E87-ABB4-A87607E0A7F0</object-id>
                        <object-id xmlns:xlink="http://www.w3.org/1999/xlink" xlink:type="simple">http://species-id.net/wiki/Tachinus_mengdaensis</object-id>
                    </tp:taxon-name><tp:taxon-authority>Feng, Li &amp; Schülke</tp:taxon-authority><tp:taxon-status xmlns:xlink="http://www.w3.org/1999/xlink" xlink:type="simple">sp. n.</tp:taxon-status><xref ref-type="fig" rid="F5">Figs 5C</xref><xref ref-type="fig" rid="F5">, 5D</xref><xref ref-type="fig" rid="F9">, 9J</xref><xref ref-type="fig" rid="F10">, 10J</xref><xref ref-type="fig" rid="F12">, 12A</xref><xref ref-type="fig" rid="F13">, 13J</xref><xref ref-type="fig" rid="F16">, 16D</xref><xref ref-type="fig" rid="F19">, 19B</xref><xref ref-type="fig" rid="F20">, 20K</xref><xref ref-type="fig" rid="F22">, 22A</xref></tp:nomenclature><tp:treatment-sec sec-type="Type locality."><title>Type locality.</title><p>China, Qinghai Province, Xining, Mengda Natural Reserve.</p></tp:treatment-sec><tp:treatment-sec sec-type="Type material"><title>Type material.</title><p><bold>Holotype</bold>: ♂, <bold>CHINA</bold>: Qinghai Prov., Xining City, Xunhua County, Mengda N. R., alt. 2,200–2,500 m, 24.vii.2004, HU, TANG &amp; ZHU leg. (SNUC). <bold>Paratypes</bold>: 18 ♂♂, 27 ♀♀, same label data as the holotype (SNUC); 4 ♂♂, <bold>CHINA</bold>: Gansu Prov., Dagcanglhamo (= Langmusi), <named-content xmlns:xlink="http://www.w3.org/1999/xlink" content-type="dwc:verbatimCoordinates" xlink:type="simple">34°04.6'N, 102°37.7'E</named-content>, 3644 m, J. Hájek, D. Král &amp; J. Růžička leg [date unknown]. (NMP, cSch); 3 ♂♂, 7 ♀♀, <bold>CHINA</bold>: Gansu Prov., Hue er Ge, 5 km SSW Luqu, 3,400 m, 13.vii.1994, A. Smetana leg. (cSme, cSch); ♂, ♀, <bold>CHINA</bold>: Gansu Prov., Xiahe env., 3,000–3,200 m, 28.vii.–3.viii.1993, W. Heinz leg. (cSme); ♀, <bold>CHINA</bold>: Sichuan Prov., S of Langmusi, forest, 3,400–3,500 m, 13–14.VII.1994, K.W. Anton leg. (cSme); 4 ♀♀, <bold>CHINA</bold>: Sichuan Prov., Langmusi, 3,600 m, 14.vii.1994, A. Smetana leg. (cSme, cSch); 5 ♂♂, 4 ♀♀, <bold>CHINA</bold>: Sichuan Prov., Langmusi, 3,500 m, 13.vii.1994, A. Smetana leg. (cSme, cSch).</p></tp:treatment-sec><tp:treatment-sec sec-type="Description"><title>Description.</title><p>Measurements of males (holotype): BL 4.23–4.34 (4.24); FL 2.84–2.95 (2.84);PL 0.88–0.90 (0.89); EL 1.28–1.33 (1.33); SEL 0.10–0.12 (0.12); HW 0.82–0.84 (0.83); PW 1.39–1.45 (1.45); EW 1.56–1.67 (1.56); relative length of antennomeres I–XI: 23:  15:  17:  10:  14:  16:  16:  16:  14:  14:  27. Measurements of females: BL 4.17–4.34; FL 3.34–3.50; PL 0.95–1.00; EL 1.45–1.50; SEL 0.16–0.18; HW 0.71–0.83; PW 1.39–1.50; EW 1.67–1.78; relative length antennomeres I–XI: 24:  14:  16:  10:  15:  14:  14:  15:  15:  16:  30.</p><p>Body (<xref ref-type="fig" rid="F5">Figs 5C</xref>, <xref ref-type="fig" rid="F5">5D</xref>) reddish to dark brown; mouthparts, margins of pronotum and posterior margin of tergites reddish brown; basal four antennomeres and legs yellowish brown.</p><p>Head slightly transverse, HW:  PW = 0.47–0.60 (0.57); surface with very fine and sparse punctation, sometimes invisible in the pronounced microsculpture; microsculpture consisting of irregular striae. Antennomeres X slightly shorter than wide.</p><p>Pronotum: PL:  PW = 0.61–0.72 (0.61); surface with microsculpture consisting of transverse striae, punctation similar to that of head.</p><p>Elytra: EL:  PL = 1.42–1.51 (1.49), EL:  EW = 0.77–0.85 (0.85), EW:  PW = 1.08–1.20 (1.08) in males; EL:  PL = 1.45–1.58, EL:  EW = 0.81–0.90, EW:  PW = 1.11–1.28 in females; surface with more distinct punctation than head and pronotum, microsculpture consisting of transverse meshes.</p><p>Abdomen with fine punctation, microsculpture consisting of transverse waves.</p><p>Male. Posterior margin of sternite VII (<xref ref-type="fig" rid="F9">Figs 9J</xref>, <xref ref-type="fig" rid="F10">10J</xref>) with broad triangular emargination medially, apical margin bent ventrad, with broad area of coarse granules. Tergite VIII as in <xref ref-type="fig" rid="F12">Fig. 12A</xref>, all four lobes nearly fused, forming a sinuate apical margin. Sternite VIII as in <xref ref-type="fig" rid="F13">Fig. 13J</xref>. Median lobe of aedeagus (<xref ref-type="fig" rid="F16">Fig. 16D</xref>) broad and projecting beyond apices of parameres, apical portion of median lobe in lateral view with belt-shaped projection.</p><p>Female.  Pronotum with microsculpture more distinct, forming more regular transverse meshes. Elytra distinctly longer than in male, apical margins broadly rounded. Tergite VIII (<xref ref-type="fig" rid="F19">Fig. 19B</xref>) transverse, lobes nearly fused, posterior margin of median lobe broadly rounded, lateral lobes each with only one pair of long setae. Fimbriate median lobes of sternite VIII (<xref ref-type="fig" rid="F20">Fig. 20K</xref>) separated by a shallow emargination, slightly shorter than sublateral lobes.</p></tp:treatment-sec><tp:treatment-sec sec-type="Etymology"><title>Etymology.</title><p>The specific name (adjective) is derived from “Mengda”, the type locality of this species.</p></tp:treatment-sec><tp:treatment-sec sec-type="Remarks"><title>Remarks.</title><p>This new species can be separated from the other species by the triangular emargination of the apical margin of the male sternite VII, the belt-like projection (lateral view) of the aedeagal median lobe, the shape of the aedeagal parameres, and the broadly rounded median lobe of the female tergite VIII.</p></tp:treatment-sec><tp:treatment-sec><!--Section generated to contain objects referenced in tp:taxon-treatment.--><fig id="F5" position="float" orientation="portrait"><label>Figure 5.</label><caption><p>Habitus. <bold>A</bold> <italic><tp:taxon-name>Tachinus maderianus</tp:taxon-name></italic>, male holotype <bold>B</bold> <italic><tp:taxon-name>Tachinus maderianus</tp:taxon-name></italic>, female <bold>C</bold> <italic><tp:taxon-name>Tachinus mengdaensis</tp:taxon-name></italic>, male holotype <bold>D</bold> <italic><tp:taxon-name>Tachinus mengdaensis</tp:taxon-name></italic>, female. Scales: 2 mm.</p></caption><graphic xmlns:xlink="http://www.w3.org/1999/xlink" xlink:href="ZooKeys-359-053-g005.jpg" position="float" orientation="portrait" xlink:type="simple"/></fig><fig id="F9" position="float" orientation="portrait"><label>Figure 9.</label><caption><p>Ventral view of male sternite VII. <bold>A</bold> <italic><tp:taxon-name>Tachinus armatus</tp:taxon-name></italic> <bold>B</bold> <italic><tp:taxon-name>Tachinus cavazzutii</tp:taxon-name></italic> <bold>C</bold> <italic><tp:taxon-name>Tachinus coronatus</tp:taxon-name></italic> <bold>D</bold> <italic><tp:taxon-name>Tachinus hercules</tp:taxon-name></italic> <bold>E</bold> <italic><tp:taxon-name>Tachinus hujiayaoi</tp:taxon-name></italic> <bold>F</bold> <italic><tp:taxon-name>Tachinus jiuzhaigouensis</tp:taxon-name></italic> <bold>G</bold> <italic><tp:taxon-name>Tachinus linzhiensis</tp:taxon-name></italic> <bold>H</bold> <italic><tp:taxon-name>Tachinus lohsei</tp:taxon-name></italic> <bold>I</bold> <italic><tp:taxon-name>Tachinus maderianus</tp:taxon-name></italic> <bold>J</bold> <italic><tp:taxon-name>Tachinus mengdaensis</tp:taxon-name></italic> <bold>K</bold> <italic><tp:taxon-name>Tachinus oblongoelytratus</tp:taxon-name></italic> <bold>L</bold> <italic><tp:taxon-name>Tachinus parahercules</tp:taxon-name></italic> <bold>M</bold> <italic><tp:taxon-name>Tachinus paralinzhiensis</tp:taxon-name></italic> <bold>N</bold> <italic><tp:taxon-name>Tachinus yini</tp:taxon-name></italic>. Scales: 0.2 mm.</p></caption><graphic xmlns:xlink="http://www.w3.org/1999/xlink" xlink:href="ZooKeys-359-053-g009.jpg" position="float" orientation="portrait" xlink:type="simple"/></fig><fig id="F10" position="float" orientation="portrait"><label>Figure 10.</label><caption><p>Posterior view of male sternite VII. <bold>A</bold> <italic><tp:taxon-name>Tachinus armatus</tp:taxon-name></italic> <bold>B</bold> <italic><tp:taxon-name>Tachinus cavazzutii</tp:taxon-name></italic> <bold>C</bold> <italic><tp:taxon-name>Tachinus coronatus</tp:taxon-name></italic> <bold>D</bold> <italic><tp:taxon-name>Tachinus hercules</tp:taxon-name></italic> <bold>E</bold> <italic><tp:taxon-name>Tachinus hujiayaoi</tp:taxon-name></italic> <bold>F</bold> <italic><tp:taxon-name>Tachinus jiuzhaigouensis</tp:taxon-name></italic> <bold>G</bold> <italic><tp:taxon-name>Tachinus linzhiensis</tp:taxon-name></italic> <bold>H</bold> <italic><tp:taxon-name>Tachinus lohsei</tp:taxon-name></italic> <bold>I</bold> <italic><tp:taxon-name>Tachinus maderianus</tp:taxon-name></italic> <bold>J</bold> <italic><tp:taxon-name>Tachinus mengdaensis</tp:taxon-name></italic> <bold>K</bold> <italic><tp:taxon-name>Tachinus oblongoelytratus</tp:taxon-name></italic> <bold>L</bold> <italic><tp:taxon-name>Tachinus parahercules</tp:taxon-name></italic> <bold>M</bold> <italic><tp:taxon-name>Tachinus paralinzhiensis</tp:taxon-name></italic> <bold>N</bold> <italic><tp:taxon-name>Tachinus yini</tp:taxon-name></italic>. Scales: 0.2 mm.</p></caption><graphic xmlns:xlink="http://www.w3.org/1999/xlink" xlink:href="ZooKeys-359-053-g010.jpg" position="float" orientation="portrait" xlink:type="simple"/></fig><fig id="F12" position="float" orientation="portrait"><label>Figure 12.</label><caption><p>Dorsal view of male tergite VIII. <bold>A</bold> <italic><tp:taxon-name>Tachinus mengdaensis</tp:taxon-name></italic> <bold>B</bold> <italic><tp:taxon-name>Tachinus oblongoelytratus</tp:taxon-name></italic> <bold>C</bold> <italic><tp:taxon-name>Tachinus parahercules</tp:taxon-name></italic> <bold>D</bold> <italic><tp:taxon-name>Tachinus paralinzhiensis</tp:taxon-name></italic> <bold>E</bold> <italic><tp:taxon-name>Tachinus yini</tp:taxon-name></italic>. Scales: 0.3 mm.</p></caption><graphic xmlns:xlink="http://www.w3.org/1999/xlink" xlink:href="ZooKeys-359-053-g012.jpg" position="float" orientation="portrait" xlink:type="simple"/></fig><fig id="F13" position="float" orientation="portrait"><label>Figure 13.</label><caption><p>Ventral view of male sternite VIII. <bold>A</bold> <italic><tp:taxon-name>Tachinus armatus</tp:taxon-name></italic> <bold>B</bold> <italic><tp:taxon-name>Tachinus cavazzutii</tp:taxon-name></italic> <bold>C</bold> <italic><tp:taxon-name>Tachinus coronatus</tp:taxon-name></italic> <bold>D</bold> <italic><tp:taxon-name>Tachinus hercules</tp:taxon-name></italic> <bold>E</bold> <italic><tp:taxon-name>Tachinus hujiayaoi</tp:taxon-name></italic> <bold>F</bold> <italic><tp:taxon-name>Tachinus jiuzhaigouensis</tp:taxon-name></italic> <bold>G</bold> <italic><tp:taxon-name>Tachinus linzhiensis</tp:taxon-name></italic> <bold>H</bold> <italic><tp:taxon-name>Tachinus lohsei</tp:taxon-name></italic> <bold>I</bold> <italic><tp:taxon-name>Tachinus maderianus</tp:taxon-name></italic> <bold>J</bold> <italic><tp:taxon-name>Tachinus mengdaensis</tp:taxon-name></italic> <bold>K</bold> <italic><tp:taxon-name>Tachinus oblongoelytratus</tp:taxon-name></italic> <bold>L</bold> <italic><tp:taxon-name>Tachinus parahercules</tp:taxon-name></italic>. Scales: 0.3 mm.</p></caption><graphic xmlns:xlink="http://www.w3.org/1999/xlink" xlink:href="ZooKeys-359-053-g013.jpg" position="float" orientation="portrait" xlink:type="simple"/></fig><fig id="F16" position="float" orientation="portrait"><label>Figure 16.</label><caption><p>Ventral and lateral view of aedeagus (left: ventral view; right: lateral view). <bold>A</bold> <italic><tp:taxon-name>Tachinus linzhiensis</tp:taxon-name></italic> <bold>B</bold> <italic><tp:taxon-name>Tachinus lohsei</tp:taxon-name></italic> <bold>C</bold> <italic><tp:taxon-name>Tachinus maderianus</tp:taxon-name></italic> <bold>D</bold> <italic><tp:taxon-name>Tachinus mengdaensis</tp:taxon-name></italic> <bold>E</bold> <italic><tp:taxon-name>Tachinus oblongoelytratus</tp:taxon-name></italic> <bold>F</bold> <italic><tp:taxon-name>Tachinus parahercules</tp:taxon-name></italic>. Scales: 0.3 mm.</p></caption><graphic xmlns:xlink="http://www.w3.org/1999/xlink" xlink:href="ZooKeys-359-053-g016.jpg" position="float" orientation="portrait" xlink:type="simple"/></fig><fig id="F19" position="float" orientation="portrait"><label>Figure 19.</label><caption><p>Ventral view of female tergite VIII. <bold>A</bold> <italic><tp:taxon-name>Tachinus maderianus</tp:taxon-name></italic> <bold>B</bold> <italic><tp:taxon-name>Tachinus mengdaensis</tp:taxon-name></italic> <bold>C</bold> <italic><tp:taxon-name>Tachinus oblongoelytratus</tp:taxon-name></italic> <bold>D</bold> <italic><tp:taxon-name>Tachinus parahercules</tp:taxon-name></italic> <bold>E</bold> <italic><tp:taxon-name>Tachinus paralinzhiensis</tp:taxon-name></italic> <bold>F</bold> <italic><tp:taxon-name>Tachinus yini</tp:taxon-name></italic>. Scales: 0.2 mm.</p></caption><graphic xmlns:xlink="http://www.w3.org/1999/xlink" xlink:href="ZooKeys-359-053-g019.jpg" position="float" orientation="portrait" xlink:type="simple"/></fig><fig id="F20" position="float" orientation="portrait"><label>Figure 20.</label><caption><p>Ventral view of female sternite VIII. <bold>A</bold> <italic><tp:taxon-name>Tachinus armatus</tp:taxon-name></italic> <bold>B</bold> <italic><tp:taxon-name>Tachinus cavazzutii</tp:taxon-name></italic> <bold>C</bold> <italic><tp:taxon-name>Tachinus coronatus</tp:taxon-name></italic> <bold>D</bold> <italic><tp:taxon-name>Tachinus hercules</tp:taxon-name></italic> <bold>E</bold> <italic><tp:taxon-name>Tachinus hujiayaoi</tp:taxon-name></italic> <bold>F</bold> <italic><tp:taxon-name>Tachinus jiuzhaigouensis</tp:taxon-name></italic> <bold>G</bold> <italic><tp:taxon-name>Tachinus linzhiensis</tp:taxon-name></italic> <bold>H</bold> <italic><tp:taxon-name>Tachinus lohsei</tp:taxon-name></italic> <bold>I</bold> <italic><tp:taxon-name>Tachinus maderi</tp:taxon-name></italic> <bold>J</bold> <italic><tp:taxon-name>Tachinus maderianus</tp:taxon-name></italic> <bold>K</bold> <italic><tp:taxon-name>Tachinus mengdaensis</tp:taxon-name></italic> <bold>L</bold> <italic><tp:taxon-name>Tachinus oblongoelytratus</tp:taxon-name></italic> <bold>M</bold> <italic><tp:taxon-name>Tachinus parahercules</tp:taxon-name></italic> <bold>N</bold> <italic><tp:taxon-name>Tachinus paralinzhiensis</tp:taxon-name></italic> <bold>O</bold> <italic><tp:taxon-name>Tachinus yini</tp:taxon-name></italic>. Scales: 0.2 mm.</p></caption><graphic xmlns:xlink="http://www.w3.org/1999/xlink" xlink:href="ZooKeys-359-053-g020.jpg" position="float" orientation="portrait" xlink:type="simple"/></fig><fig id="F22" position="float" orientation="portrait"><label>Figure 22.</label><caption><p>Distribution of the <italic>silphaeformis</italic> species group in China. <bold>A</bold> <italic><tp:taxon-name>Tachinus mengdaensis</tp:taxon-name></italic> <bold>B</bold> <italic><tp:taxon-name>Tachinus oblongoelytratus</tp:taxon-name></italic> <bold>C</bold> <italic><tp:taxon-name>Tachinus parahercules</tp:taxon-name></italic> <bold>D</bold> <italic><tp:taxon-name>Tachinus paralinzhiensis</tp:taxon-name></italic> <bold>E</bold> <italic><tp:taxon-name>Tachinus yini</tp:taxon-name></italic>.</p></caption><graphic xmlns:xlink="http://www.w3.org/1999/xlink" xlink:href="ZooKeys-359-053-g022.jpg" position="float" orientation="portrait" xlink:type="simple"/></fig></tp:treatment-sec></tp:taxon-treatment>
