# Supplementary material for: A taxonomic revision of the silphaeformis species-group of the genus Tachinus Gravenhorst (Staphylinidae, Tachyporinae) from China
Source: Zookeys. 2013 Dec 5;(359):53–99. doi: 10.3897/zookeys.357.5861 (PMC3867175; doi:10.3897/zookeys.357.5861)
Supplement: XML Treatment for Tachinus (s. str.) parahercules [file zookeys.357.5861-treatment13.xml]

<!DOCTYPE tp:taxon-treatment
  PUBLIC "-//TaxonX//DTD Taxonomic Treatment Publishing DTD v0 20100105//EN" "tax-treatment-NSO.dtd">
<tp:taxon-treatment xmlns:tp="http://www.plazi.org/taxpub"><tp:treatment-meta><mixed-citation publication-type="journal"><person-group><name><surname>Feng</surname><given-names>Ting</given-names></name><name><surname>Schülke</surname><given-names>Michael</given-names></name><name><surname>Li</surname><given-names>Li-Zhen</given-names></name></person-group><article-title>A taxonomic revision of the <italic>silphaeformis</italic> species-group of the genus <italic>Tachinus</italic> Gravenhorst (Staphylinidae, Tachyporinae) from China</article-title><source>Zookeys</source><day>5</day><month>12</month><year>2013</year><volume>2013</volume><issue>359</issue><fpage>53</fpage><lpage>99</lpage><pub-id pub-id-type="doi">10.3897/zookeys.357.5861</pub-id></mixed-citation></tp:treatment-meta><tp:nomenclature><tp:taxon-name>
                        <tp:taxon-name-part taxon-name-part-type="genus">Tachinus</tp:taxon-name-part>
                        <tp:taxon-name-part taxon-name-part-type="uncertainty-rank">(s. str.)</tp:taxon-name-part>
                        <tp:taxon-name-part taxon-name-part-type="species">parahercules</tp:taxon-name-part>
                        <object-id xmlns:xlink="http://www.w3.org/1999/xlink" content-type="zoobank" xlink:type="simple">http://zoobank.org/7E4002F7-7564-45AF-91F6-6FFC5CB86818</object-id>
                        <object-id xmlns:xlink="http://www.w3.org/1999/xlink" xlink:type="simple">http://species-id.net/wiki/Tachinus_parahercules</object-id>
                    </tp:taxon-name><tp:taxon-authority>Feng, Li &amp; Schülke</tp:taxon-authority><tp:taxon-status xmlns:xlink="http://www.w3.org/1999/xlink" xlink:type="simple">sp. n.</tp:taxon-status><xref ref-type="fig" rid="F6">Figs 6C</xref><xref ref-type="fig" rid="F6">, 6D</xref><xref ref-type="fig" rid="F9">, 9L</xref><xref ref-type="fig" rid="F10">, 10L</xref><xref ref-type="fig" rid="F12">, 12C</xref><xref ref-type="fig" rid="F13">, 13L</xref><xref ref-type="fig" rid="F16">, 16F</xref><xref ref-type="fig" rid="F19">, 19D</xref><xref ref-type="fig" rid="F20">, 20M</xref><xref ref-type="fig" rid="F22">, 22C</xref></tp:nomenclature><tp:treatment-sec sec-type="Type locality"><title>Type locality.</title><p>China, Sichuan, Aba A. R., Songpan, Huanglongsi.</p></tp:treatment-sec><tp:treatment-sec sec-type="Type material"><title>Type material.</title><p><bold>Holotype</bold>: ♂, <bold>CHINA</bold>: Sichuan Prov., Aba A. R., Songpan county, Huanglongsi, 24.vii.2001, LI &amp; ZHAO leg. (SNUC). <bold>Paratypes</bold>: 20 ♂♂, 18 ♀♀, same label data as the holotype (SNUC); 2 ♀♀, <bold>CHINA</bold>: N–Sichuan [CH12–19] 47 km N Songpan, road S 301 km 118, N Gongangling pass, <named-content xmlns:xlink="http://www.w3.org/1999/xlink" content-type="dwc:verbatimCoordinates" xlink:type="simple">33°03'15"N, 103°43'36"E</named-content>, 3390 m, spruce forest with shrubs, litter, moss, and mushrooms sifted, 9.viii.2012, leg. M. Schülke (cSch); ♀, <bold>CHINA</bold>: [19] N–Sichuan N Songpan, <named-content xmlns:xlink="http://www.w3.org/1999/xlink" content-type="dwc:verbatimCoordinates" xlink:type="simple">33°03'15"N, 103°43'36"E</named-content>, 3390 m, spruce forest, sifted, 9.viii.2012, V. Assing (cAss).</p></tp:treatment-sec><tp:treatment-sec sec-type="Description"><title>Description.</title><p>Measurements of males (holotype): BL 3.39–4.23 (4.23); FL 2.89–3.39 (3.39); PL 0.89–1.00 (1.00); EL 1.45–1.50 (1.50); SEL 0.10–0.12 (0.12); HW 0.82–0.84 (0.83); PW 1.33–1.45 (1.45); EW 1.56–1.67 (1.67); relative length of antennomeres I–XI: 24:  15:  15:  8:  15:  13:  13:  13:  13:  13:  26. Measurements of females: BL 4.06–4.45; FL 3.28–3.37; PL 0.95–1.00; EL 1.45–1.62; SEL 0.28–0.33; HW 0.88–0.90; PW 1.45–1.50; EW 1.83–1.89; relative length of antennomeres I–XI: 22:  15:  18:  9:  15:  12:  14:  13:  14:  14:  25.</p><p>Body (<xref ref-type="fig" rid="F6">Figs 6C</xref>, <xref ref-type="fig" rid="F6">6D</xref>) dark brown to black; head black; disc of pronotum reddish brown to dark brown; mouthparts, basal four antennomeres, posterior margin of elytra, and posterior margin of abdominal tergites reddish brown. Sometimes elytra paler and with reddish brown humeral spot.</p><p>Head slightly transverse, HW:  PW = 0.57–0.63 (0.57); surface with microsculpture consisting of irregular striae, punctation fine and sparse. Antennomeres X distinctly transverse in male, but slightly shorter than wide in female.</p><p>Pronotum: PL:  PW = 0.61–0.75 (0.69); surface with microsculpture consisting of transverse striae, punctation similar to that of head.</p><p>Elytra, EL:  PL = 1.45–1.69 (1.50), EL:  EW = 0.87–0.96 (0.90), EW:  PW = 1.08–1.26 (1.15) in males; EL:  PL = 1.45–1.71, EL:  EW = 0.77–0.89, EW:  PW = 1.22–1.30 in females; punctation denser and coarser than on head and pronotum, microsculpture consisting of transverse meshes.</p><p>Abdomen with denser and finer punctation than elytra; surface with microsculpture consisting of transverse striae.</p><p>Male. Sternite VII (<xref ref-type="fig" rid="F9">Figs 9L</xref>, <xref ref-type="fig" rid="F10">10L</xref>) as in <italic><tp:taxon-name>Tachinus cavazzutii</tp:taxon-name></italic>, apical emargination narrower. Tergite VIII as in <xref ref-type="fig" rid="F12">Fig. 12C</xref>, all four lobes nearly fused, forming an almost regularly sinuate apical margin. Sternite VIII as in <xref ref-type="fig" rid="F13">Fig. 13L</xref>. Aedeagus (<xref ref-type="fig" rid="F16">Fig. 16F</xref>) with broad median lobe projecting beyond the apices of the parameres, parameres slightly broader than the median lobe; apical margin of median lobe with projection directed ventrad in lateral view.</p><p>Female.  Elytra distinctly longer than in male, with inner part of posterior margin distinctly produced, forming a distinct angle. Microsculpture more distinct, consisting of short, irregular, transverse or rhomboid meshes. Apical lobes of tergite VIII (<xref ref-type="fig" rid="F19">Fig. 19D</xref>) almost fused, forming a smooth to sinuate apical margin, lateral angles each with one pair of long setae. Fimbriate median lobes of sternite VIII (<xref ref-type="fig" rid="F20">Fig. 20M</xref>) completely fused, sublateral lobes slightly longer than median one.</p></tp:treatment-sec><tp:treatment-sec sec-type="Etymology"><title>Etymology.</title><p>The specific name is a combination of the prefix “para” and “hercules” (noun in apposition). It alludes to the similarity of this species to <italic><tp:taxon-name>Tachinus hercules</tp:taxon-name></italic>.</p></tp:treatment-sec><tp:treatment-sec sec-type="Remarks"><title>Remarks.</title><p>Males of this new species are similar to those of <italic><tp:taxon-name>Tachinus hercules</tp:taxon-name></italic>, they can be separated from <italic><tp:taxon-name>Tachinus hercules</tp:taxon-name></italic> by the different shape of the apical emargination of sternite VII, and by the size of the parameres. Females are distinguished by the shape of the apical margin of tergite VIII.</p></tp:treatment-sec><tp:treatment-sec><!--Section generated to contain objects referenced in tp:taxon-treatment.--><fig id="F6" position="float" orientation="portrait"><label>Figure 6.</label><caption><p>Habitus. <bold>A</bold> <italic><tp:taxon-name>Tachinus oblongoelytratus</tp:taxon-name></italic>, male holotype <bold>B</bold> <italic><tp:taxon-name>Tachinus oblongoelytratus</tp:taxon-name></italic>, female <bold>C</bold> <italic><tp:taxon-name>Tachinus parahercules</tp:taxon-name></italic>, male holotype <bold>D</bold> <italic><tp:taxon-name>Tachinus parahercules</tp:taxon-name></italic>, female. Scales: 2 mm.</p></caption><graphic xmlns:xlink="http://www.w3.org/1999/xlink" xlink:href="ZooKeys-359-053-g006.jpg" position="float" orientation="portrait" xlink:type="simple"/></fig><fig id="F9" position="float" orientation="portrait"><label>Figure 9.</label><caption><p>Ventral view of male sternite VII. <bold>A</bold> <italic><tp:taxon-name>Tachinus armatus</tp:taxon-name></italic> <bold>B</bold> <italic><tp:taxon-name>Tachinus cavazzutii</tp:taxon-name></italic> <bold>C</bold> <italic><tp:taxon-name>Tachinus coronatus</tp:taxon-name></italic> <bold>D</bold> <italic><tp:taxon-name>Tachinus hercules</tp:taxon-name></italic> <bold>E</bold> <italic><tp:taxon-name>Tachinus hujiayaoi</tp:taxon-name></italic> <bold>F</bold> <italic><tp:taxon-name>Tachinus jiuzhaigouensis</tp:taxon-name></italic> <bold>G</bold> <italic><tp:taxon-name>Tachinus linzhiensis</tp:taxon-name></italic> <bold>H</bold> <italic><tp:taxon-name>Tachinus lohsei</tp:taxon-name></italic> <bold>I</bold> <italic><tp:taxon-name>Tachinus maderianus</tp:taxon-name></italic> <bold>J</bold> <italic><tp:taxon-name>Tachinus mengdaensis</tp:taxon-name></italic> <bold>K</bold> <italic><tp:taxon-name>Tachinus oblongoelytratus</tp:taxon-name></italic> <bold>L</bold> <italic><tp:taxon-name>Tachinus parahercules</tp:taxon-name></italic> <bold>M</bold> <italic><tp:taxon-name>Tachinus paralinzhiensis</tp:taxon-name></italic> <bold>N</bold> <italic><tp:taxon-name>Tachinus yini</tp:taxon-name></italic>. Scales: 0.2 mm.</p></caption><graphic xmlns:xlink="http://www.w3.org/1999/xlink" xlink:href="ZooKeys-359-053-g009.jpg" position="float" orientation="portrait" xlink:type="simple"/></fig><fig id="F10" position="float" orientation="portrait"><label>Figure 10.</label><caption><p>Posterior view of male sternite VII. <bold>A</bold> <italic><tp:taxon-name>Tachinus armatus</tp:taxon-name></italic> <bold>B</bold> <italic><tp:taxon-name>Tachinus cavazzutii</tp:taxon-name></italic> <bold>C</bold> <italic><tp:taxon-name>Tachinus coronatus</tp:taxon-name></italic> <bold>D</bold> <italic><tp:taxon-name>Tachinus hercules</tp:taxon-name></italic> <bold>E</bold> <italic><tp:taxon-name>Tachinus hujiayaoi</tp:taxon-name></italic> <bold>F</bold> <italic><tp:taxon-name>Tachinus jiuzhaigouensis</tp:taxon-name></italic> <bold>G</bold> <italic><tp:taxon-name>Tachinus linzhiensis</tp:taxon-name></italic> <bold>H</bold> <italic><tp:taxon-name>Tachinus lohsei</tp:taxon-name></italic> <bold>I</bold> <italic><tp:taxon-name>Tachinus maderianus</tp:taxon-name></italic> <bold>J</bold> <italic><tp:taxon-name>Tachinus mengdaensis</tp:taxon-name></italic> <bold>K</bold> <italic><tp:taxon-name>Tachinus oblongoelytratus</tp:taxon-name></italic> <bold>L</bold> <italic><tp:taxon-name>Tachinus parahercules</tp:taxon-name></italic> <bold>M</bold> <italic><tp:taxon-name>Tachinus paralinzhiensis</tp:taxon-name></italic> <bold>N</bold> <italic><tp:taxon-name>Tachinus yini</tp:taxon-name></italic>. Scales: 0.2 mm.</p></caption><graphic xmlns:xlink="http://www.w3.org/1999/xlink" xlink:href="ZooKeys-359-053-g010.jpg" position="float" orientation="portrait" xlink:type="simple"/></fig><fig id="F12" position="float" orientation="portrait"><label>Figure 12.</label><caption><p>Dorsal view of male tergite VIII. <bold>A</bold> <italic><tp:taxon-name>Tachinus mengdaensis</tp:taxon-name></italic> <bold>B</bold> <italic><tp:taxon-name>Tachinus oblongoelytratus</tp:taxon-name></italic> <bold>C</bold> <italic><tp:taxon-name>Tachinus parahercules</tp:taxon-name></italic> <bold>D</bold> <italic><tp:taxon-name>Tachinus paralinzhiensis</tp:taxon-name></italic> <bold>E</bold> <italic><tp:taxon-name>Tachinus yini</tp:taxon-name></italic>. Scales: 0.3 mm.</p></caption><graphic xmlns:xlink="http://www.w3.org/1999/xlink" xlink:href="ZooKeys-359-053-g012.jpg" position="float" orientation="portrait" xlink:type="simple"/></fig><fig id="F13" position="float" orientation="portrait"><label>Figure 13.</label><caption><p>Ventral view of male sternite VIII. <bold>A</bold> <italic><tp:taxon-name>Tachinus armatus</tp:taxon-name></italic> <bold>B</bold> <italic><tp:taxon-name>Tachinus cavazzutii</tp:taxon-name></italic> <bold>C</bold> <italic><tp:taxon-name>Tachinus coronatus</tp:taxon-name></italic> <bold>D</bold> <italic><tp:taxon-name>Tachinus hercules</tp:taxon-name></italic> <bold>E</bold> <italic><tp:taxon-name>Tachinus hujiayaoi</tp:taxon-name></italic> <bold>F</bold> <italic><tp:taxon-name>Tachinus jiuzhaigouensis</tp:taxon-name></italic> <bold>G</bold> <italic><tp:taxon-name>Tachinus linzhiensis</tp:taxon-name></italic> <bold>H</bold> <italic><tp:taxon-name>Tachinus lohsei</tp:taxon-name></italic> <bold>I</bold> <italic><tp:taxon-name>Tachinus maderianus</tp:taxon-name></italic> <bold>J</bold> <italic><tp:taxon-name>Tachinus mengdaensis</tp:taxon-name></italic> <bold>K</bold> <italic><tp:taxon-name>Tachinus oblongoelytratus</tp:taxon-name></italic> <bold>L</bold> <italic><tp:taxon-name>Tachinus parahercules</tp:taxon-name></italic>. Scales: 0.3 mm.</p></caption><graphic xmlns:xlink="http://www.w3.org/1999/xlink" xlink:href="ZooKeys-359-053-g013.jpg" position="float" orientation="portrait" xlink:type="simple"/></fig><fig id="F16" position="float" orientation="portrait"><label>Figure 16.</label><caption><p>Ventral and lateral view of aedeagus (left: ventral view; right: lateral view). <bold>A</bold> <italic><tp:taxon-name>Tachinus linzhiensis</tp:taxon-name></italic> <bold>B</bold> <italic><tp:taxon-name>Tachinus lohsei</tp:taxon-name></italic> <bold>C</bold> <italic><tp:taxon-name>Tachinus maderianus</tp:taxon-name></italic> <bold>D</bold> <italic><tp:taxon-name>Tachinus mengdaensis</tp:taxon-name></italic> <bold>E</bold> <italic><tp:taxon-name>Tachinus oblongoelytratus</tp:taxon-name></italic> <bold>F</bold> <italic><tp:taxon-name>Tachinus parahercules</tp:taxon-name></italic>. Scales: 0.3 mm.</p></caption><graphic xmlns:xlink="http://www.w3.org/1999/xlink" xlink:href="ZooKeys-359-053-g016.jpg" position="float" orientation="portrait" xlink:type="simple"/></fig><fig id="F19" position="float" orientation="portrait"><label>Figure 19.</label><caption><p>Ventral view of female tergite VIII. <bold>A</bold> <italic><tp:taxon-name>Tachinus maderianus</tp:taxon-name></italic> <bold>B</bold> <italic><tp:taxon-name>Tachinus mengdaensis</tp:taxon-name></italic> <bold>C</bold> <italic><tp:taxon-name>Tachinus oblongoelytratus</tp:taxon-name></italic> <bold>D</bold> <italic><tp:taxon-name>Tachinus parahercules</tp:taxon-name></italic> <bold>E</bold> <italic><tp:taxon-name>Tachinus paralinzhiensis</tp:taxon-name></italic> <bold>F</bold> <italic><tp:taxon-name>Tachinus yini</tp:taxon-name></italic>. Scales: 0.2 mm.</p></caption><graphic xmlns:xlink="http://www.w3.org/1999/xlink" xlink:href="ZooKeys-359-053-g019.jpg" position="float" orientation="portrait" xlink:type="simple"/></fig><fig id="F20" position="float" orientation="portrait"><label>Figure 20.</label><caption><p>Ventral view of female sternite VIII. <bold>A</bold> <italic><tp:taxon-name>Tachinus armatus</tp:taxon-name></italic> <bold>B</bold> <italic><tp:taxon-name>Tachinus cavazzutii</tp:taxon-name></italic> <bold>C</bold> <italic><tp:taxon-name>Tachinus coronatus</tp:taxon-name></italic> <bold>D</bold> <italic><tp:taxon-name>Tachinus hercules</tp:taxon-name></italic> <bold>E</bold> <italic><tp:taxon-name>Tachinus hujiayaoi</tp:taxon-name></italic> <bold>F</bold> <italic><tp:taxon-name>Tachinus jiuzhaigouensis</tp:taxon-name></italic> <bold>G</bold> <italic><tp:taxon-name>Tachinus linzhiensis</tp:taxon-name></italic> <bold>H</bold> <italic><tp:taxon-name>Tachinus lohsei</tp:taxon-name></italic> <bold>I</bold> <italic><tp:taxon-name>Tachinus maderi</tp:taxon-name></italic> <bold>J</bold> <italic><tp:taxon-name>Tachinus maderianus</tp:taxon-name></italic> <bold>K</bold> <italic><tp:taxon-name>Tachinus mengdaensis</tp:taxon-name></italic> <bold>L</bold> <italic><tp:taxon-name>Tachinus oblongoelytratus</tp:taxon-name></italic> <bold>M</bold> <italic><tp:taxon-name>Tachinus parahercules</tp:taxon-name></italic> <bold>N</bold> <italic><tp:taxon-name>Tachinus paralinzhiensis</tp:taxon-name></italic> <bold>O</bold> <italic><tp:taxon-name>Tachinus yini</tp:taxon-name></italic>. Scales: 0.2 mm.</p></caption><graphic xmlns:xlink="http://www.w3.org/1999/xlink" xlink:href="ZooKeys-359-053-g020.jpg" position="float" orientation="portrait" xlink:type="simple"/></fig><fig id="F22" position="float" orientation="portrait"><label>Figure 22.</label><caption><p>Distribution of the <italic>silphaeformis</italic> species group in China. <bold>A</bold> <italic><tp:taxon-name>Tachinus mengdaensis</tp:taxon-name></italic> <bold>B</bold> <italic><tp:taxon-name>Tachinus oblongoelytratus</tp:taxon-name></italic> <bold>C</bold> <italic><tp:taxon-name>Tachinus parahercules</tp:taxon-name></italic> <bold>D</bold> <italic><tp:taxon-name>Tachinus paralinzhiensis</tp:taxon-name></italic> <bold>E</bold> <italic><tp:taxon-name>Tachinus yini</tp:taxon-name></italic>.</p></caption><graphic xmlns:xlink="http://www.w3.org/1999/xlink" xlink:href="ZooKeys-359-053-g022.jpg" position="float" orientation="portrait" xlink:type="simple"/></fig></tp:treatment-sec></tp:taxon-treatment>
