# Supplementary material for: A taxonomic revision of the silphaeformis species-group of the genus Tachinus Gravenhorst (Staphylinidae, Tachyporinae) from China
Source: Zookeys. 2013 Dec 5;(359):53–99. doi: 10.3897/zookeys.357.5861 (PMC3867175; doi:10.3897/zookeys.357.5861)
Supplement: XML Treatment for Tachinus (s. str.) paralinzhiensis [file zookeys.357.5861-treatment14.xml]

<!DOCTYPE tp:taxon-treatment
  PUBLIC "-//TaxonX//DTD Taxonomic Treatment Publishing DTD v0 20100105//EN" "tax-treatment-NSO.dtd">
<tp:taxon-treatment xmlns:tp="http://www.plazi.org/taxpub"><tp:treatment-meta><mixed-citation publication-type="journal"><person-group><name><surname>Feng</surname><given-names>Ting</given-names></name><name><surname>Schülke</surname><given-names>Michael</given-names></name><name><surname>Li</surname><given-names>Li-Zhen</given-names></name></person-group><article-title>A taxonomic revision of the <italic>silphaeformis</italic> species-group of the genus <italic>Tachinus</italic> Gravenhorst (Staphylinidae, Tachyporinae) from China</article-title><source>Zookeys</source><day>5</day><month>12</month><year>2013</year><volume>2013</volume><issue>359</issue><fpage>53</fpage><lpage>99</lpage><pub-id pub-id-type="doi">10.3897/zookeys.357.5861</pub-id></mixed-citation></tp:treatment-meta><tp:nomenclature><tp:taxon-name>
                        <tp:taxon-name-part taxon-name-part-type="genus">Tachinus</tp:taxon-name-part>
                        <tp:taxon-name-part taxon-name-part-type="uncertainty-rank">(s. str.)</tp:taxon-name-part>
                        <tp:taxon-name-part taxon-name-part-type="species">paralinzhiensis</tp:taxon-name-part>
                        <object-id xmlns:xlink="http://www.w3.org/1999/xlink" content-type="zoobank" xlink:type="simple">http://zoobank.org/DB5CCBA7-4570-4438-9AF6-351D1340B511</object-id>
                        <object-id xmlns:xlink="http://www.w3.org/1999/xlink" xlink:type="simple">http://species-id.net/wiki/Tachinus_paralinzhiensis</object-id>
                    </tp:taxon-name><tp:taxon-authority>Feng &amp; Li</tp:taxon-authority><tp:taxon-status xmlns:xlink="http://www.w3.org/1999/xlink" xlink:type="simple">sp. n.</tp:taxon-status><xref ref-type="fig" rid="F7">Figs 7A</xref><xref ref-type="fig" rid="F7">, 7B</xref><xref ref-type="fig" rid="F9">, 9M</xref><xref ref-type="fig" rid="F10">, 10M</xref><xref ref-type="fig" rid="F12">, 12D</xref><xref ref-type="fig" rid="F14">, 14A</xref><xref ref-type="fig" rid="F17">, 17A</xref><xref ref-type="fig" rid="F19">, 19E</xref><xref ref-type="fig" rid="F20">, 20N</xref><xref ref-type="fig" rid="F22">, 22D</xref></tp:nomenclature><tp:treatment-sec sec-type="Type locality"><title>Type locality.</title><p>China, Tibet A. R., Milin, Duoxiongla Mountain.</p></tp:treatment-sec><tp:treatment-sec sec-type="Type material"><title>Type material.</title><p><bold>Holotype</bold>: ♂, <bold>CHINA</bold>: Tibet A. R., Milin County, North Duoxiongla Pass, alt. 3,650–3,800 m, 29.viii.2005, Liang TANG leg. (SNUC). <bold>Paratypes</bold>: 6 ♂♂, 7 ♀♀, same label data as the holotype (SNUC); 26 ♂♂, 12 ♀♀, <bold>CHINA</bold>: Tibet A. R., Linzhi County, Sejila Pass, alt. 4,700 m, 2.viii.2005, Liang TANG leg. (SNUC); 22 ♂♂, 15 ♀♀, <bold>CHINA</bold>: Tibet A. R., Linzhi County, Mt. Sejila, alt. 3,700 m, 5.viii.2005, Liang TANG leg. (SNUC).</p></tp:treatment-sec><tp:treatment-sec sec-type="Description"><title>Description.</title><p>Measurements of males (holotype): BL 3.56–3.86 (3.56); FL 2.88–2.90 (2.89); PL 0.83–0.89 (0.89); EL 1.33–1.50 (1.50); SEL 0.11–0.14 (0.11); HW 0.82–0.84 (0.83); PW 1.32–1.34 (1.33); EW 1.44–1.46 (1.45); relative length of antennomeres I–XI: 21:  15:  15:  9:  12:  13:  14:  13:  12:  12:  25. Measurements of females: BL 4.73–5.00; FL 3.39–3.78; PL 0.99–1.01; EL 1.67–1.89; SEL 0.14–0.22; HW 0.89–1.00; PW 1.50–1.67; EW 1.77–1.79; relative length of antennomeres I–XI: 22:  15:  15:  10:  15:  15:  15:  14:  14:  14:  26.</p><p>Body (<xref ref-type="fig" rid="F7">Figs 7A</xref>, <xref ref-type="fig" rid="F7">7B</xref>) dark brown; mouthparts, segments I–IV of antennae, elytra and legs reddish brown.</p><fig id="F7" position="float" orientation="portrait"><label>Figure 7.</label><caption><p>Habitus. <bold>A</bold> <italic><tp:taxon-name>Tachinus paralinzhiensis</tp:taxon-name></italic>, male holotype <bold>B</bold> <italic><tp:taxon-name>Tachinus paralinzhiensis</tp:taxon-name></italic>, female <bold>C</bold> <italic><tp:taxon-name>Tachinus yini</tp:taxon-name></italic>, male holotype <bold>D</bold> <italic><tp:taxon-name>Tachinus yini</tp:taxon-name></italic>, female. Scales: 2 mm.</p></caption><graphic xmlns:xlink="http://www.w3.org/1999/xlink" xlink:href="ZooKeys-359-053-g007.jpg" position="float" orientation="portrait" xlink:type="simple"/></fig><p>Head slightly transverse, HW:  PW = 0.53–0.67 (0.62); surface with fine and sparse punctation and microsculpture consisting of irregular striae or meshes. Antennae moderately long, antennomeres X slightly shorter than wide.</p><p>Pronotum: PL:  PW = 0.59–0.67 (0.67); surface with microsculpture radiating from punctures; punctation finer than that of head.</p><p>Elytra: EL:  PL = 1.49–1.81 (1.69), EL:  EW = 0.91–1.04 (1.03), EW:  PW = 1.07–1.11 (1.09) in males; EL:  PL = 1.65–1.91, EL:  EW = 0.93–1.07, EW:  PW = 1.06–1.19 in females; posterior margin broadly rounded. Surface with microsculpture consisting of transverse meshes; punctation coarser than that of pronotum.</p><p>Abdomen with coarse punctation, microsculpture consisting of transverse striae.</p><p>Male. Posterior margin of sternite VII (<xref ref-type="fig" rid="F9">Figs 9M</xref>, <xref ref-type="fig" rid="F10">10M</xref>) with broad, shallow median emargination, apical margin bent ventrad, with large area of coarse granules. Tergite VIII (<xref ref-type="fig" rid="F12">Fig. 12D</xref>) with apical lobes almost fused, forming sinuate apical margin. Sternite VIII as in <xref ref-type="fig" rid="F14">Fig. 14A</xref>. Aedeagus (<xref ref-type="fig" rid="F17">Fig. 17A</xref>) similar to that of <italic><tp:taxon-name>Tachinus linzhiensis</tp:taxon-name></italic>, with short median lobe and long parameres. Parameres projecting beyond the apex of the median lobe by one third of the length of the median lobe.</p><p>Female.  Elytra only slightly longer than in male, posterior margin broadly rounded, with distinct sutural emargination. Abdominal tergite VIII (<xref ref-type="fig" rid="F19">Fig. 19E</xref>) similar to that of <italic><tp:taxon-name>Tachinus linzhiensis</tp:taxon-name></italic>. Sternite VIII (<xref ref-type="fig" rid="F20">Fig. 20N</xref>) with fimbriate median lobes separated by a shallow emargination. Median lobes slightly longer than sublateral ones.</p></tp:treatment-sec><tp:treatment-sec sec-type="Etymology"><title>Etymology.</title><p>The specific name (adjective) is a combination of the Latin prefix “<italic>para</italic>” and “<italic>linzhiensis</italic>”, alluding to the similarity of this species to <italic><tp:taxon-name>Tachinus linzhiensis</tp:taxon-name></italic>.</p></tp:treatment-sec><tp:treatment-sec sec-type="Remarks"><title>Remarks.</title><p>Males are distinguished from those of the other species of the group by the strongly elongate parameres of the aedeagus. Females are distinguished from those of all other species except <italic><tp:taxon-name>Tachinus linzhiensis</tp:taxon-name></italic> by the shape of tergite VIII, from <italic><tp:taxon-name>Tachinus linzhiensis</tp:taxon-name></italic> by the separate fimbriate lobes of sternite VIII.</p></tp:treatment-sec><tp:treatment-sec><!--Section generated to contain objects referenced in tp:taxon-treatment.--><fig id="F9" position="float" orientation="portrait"><label>Figure 9.</label><caption><p>Ventral view of male sternite VII. <bold>A</bold> <italic><tp:taxon-name>Tachinus armatus</tp:taxon-name></italic> <bold>B</bold> <italic><tp:taxon-name>Tachinus cavazzutii</tp:taxon-name></italic> <bold>C</bold> <italic><tp:taxon-name>Tachinus coronatus</tp:taxon-name></italic> <bold>D</bold> <italic><tp:taxon-name>Tachinus hercules</tp:taxon-name></italic> <bold>E</bold> <italic><tp:taxon-name>Tachinus hujiayaoi</tp:taxon-name></italic> <bold>F</bold> <italic><tp:taxon-name>Tachinus jiuzhaigouensis</tp:taxon-name></italic> <bold>G</bold> <italic><tp:taxon-name>Tachinus linzhiensis</tp:taxon-name></italic> <bold>H</bold> <italic><tp:taxon-name>Tachinus lohsei</tp:taxon-name></italic> <bold>I</bold> <italic><tp:taxon-name>Tachinus maderianus</tp:taxon-name></italic> <bold>J</bold> <italic><tp:taxon-name>Tachinus mengdaensis</tp:taxon-name></italic> <bold>K</bold> <italic><tp:taxon-name>Tachinus oblongoelytratus</tp:taxon-name></italic> <bold>L</bold> <italic><tp:taxon-name>Tachinus parahercules</tp:taxon-name></italic> <bold>M</bold> <italic><tp:taxon-name>Tachinus paralinzhiensis</tp:taxon-name></italic> <bold>N</bold> <italic><tp:taxon-name>Tachinus yini</tp:taxon-name></italic>. Scales: 0.2 mm.</p></caption><graphic xmlns:xlink="http://www.w3.org/1999/xlink" xlink:href="ZooKeys-359-053-g009.jpg" position="float" orientation="portrait" xlink:type="simple"/></fig><fig id="F10" position="float" orientation="portrait"><label>Figure 10.</label><caption><p>Posterior view of male sternite VII. <bold>A</bold> <italic><tp:taxon-name>Tachinus armatus</tp:taxon-name></italic> <bold>B</bold> <italic><tp:taxon-name>Tachinus cavazzutii</tp:taxon-name></italic> <bold>C</bold> <italic><tp:taxon-name>Tachinus coronatus</tp:taxon-name></italic> <bold>D</bold> <italic><tp:taxon-name>Tachinus hercules</tp:taxon-name></italic> <bold>E</bold> <italic><tp:taxon-name>Tachinus hujiayaoi</tp:taxon-name></italic> <bold>F</bold> <italic><tp:taxon-name>Tachinus jiuzhaigouensis</tp:taxon-name></italic> <bold>G</bold> <italic><tp:taxon-name>Tachinus linzhiensis</tp:taxon-name></italic> <bold>H</bold> <italic><tp:taxon-name>Tachinus lohsei</tp:taxon-name></italic> <bold>I</bold> <italic><tp:taxon-name>Tachinus maderianus</tp:taxon-name></italic> <bold>J</bold> <italic><tp:taxon-name>Tachinus mengdaensis</tp:taxon-name></italic> <bold>K</bold> <italic><tp:taxon-name>Tachinus oblongoelytratus</tp:taxon-name></italic> <bold>L</bold> <italic><tp:taxon-name>Tachinus parahercules</tp:taxon-name></italic> <bold>M</bold> <italic><tp:taxon-name>Tachinus paralinzhiensis</tp:taxon-name></italic> <bold>N</bold> <italic><tp:taxon-name>Tachinus yini</tp:taxon-name></italic>. Scales: 0.2 mm.</p></caption><graphic xmlns:xlink="http://www.w3.org/1999/xlink" xlink:href="ZooKeys-359-053-g010.jpg" position="float" orientation="portrait" xlink:type="simple"/></fig><fig id="F12" position="float" orientation="portrait"><label>Figure 12.</label><caption><p>Dorsal view of male tergite VIII. <bold>A</bold> <italic><tp:taxon-name>Tachinus mengdaensis</tp:taxon-name></italic> <bold>B</bold> <italic><tp:taxon-name>Tachinus oblongoelytratus</tp:taxon-name></italic> <bold>C</bold> <italic><tp:taxon-name>Tachinus parahercules</tp:taxon-name></italic> <bold>D</bold> <italic><tp:taxon-name>Tachinus paralinzhiensis</tp:taxon-name></italic> <bold>E</bold> <italic><tp:taxon-name>Tachinus yini</tp:taxon-name></italic>. Scales: 0.3 mm.</p></caption><graphic xmlns:xlink="http://www.w3.org/1999/xlink" xlink:href="ZooKeys-359-053-g012.jpg" position="float" orientation="portrait" xlink:type="simple"/></fig><fig id="F14" position="float" orientation="portrait"><label>Figure 14.</label><caption><p>Ventral view of male sternite VIII. <bold>A</bold> <italic><tp:taxon-name>Tachinus paralinzhiensis</tp:taxon-name></italic> <bold>B</bold> <italic><tp:taxon-name>Tachinus yini</tp:taxon-name></italic>. Scales: 0.3 mm.</p></caption><graphic xmlns:xlink="http://www.w3.org/1999/xlink" xlink:href="ZooKeys-359-053-g014.jpg" position="float" orientation="portrait" xlink:type="simple"/></fig><fig id="F17" position="float" orientation="portrait"><label>Figure 17.</label><caption><p>Ventral and lateral view of aedeagus (left: ventral view; right: lateral view). <bold>A</bold> <italic><tp:taxon-name>Tachinus paralinzhiensis</tp:taxon-name></italic> <bold>B</bold> <italic><tp:taxon-name>Tachinus yini</tp:taxon-name></italic>. Scales: 0.3 mm.</p></caption><graphic xmlns:xlink="http://www.w3.org/1999/xlink" xlink:href="ZooKeys-359-053-g017.jpg" position="float" orientation="portrait" xlink:type="simple"/></fig><fig id="F19" position="float" orientation="portrait"><label>Figure 19.</label><caption><p>Ventral view of female tergite VIII. <bold>A</bold> <italic><tp:taxon-name>Tachinus maderianus</tp:taxon-name></italic> <bold>B</bold> <italic><tp:taxon-name>Tachinus mengdaensis</tp:taxon-name></italic> <bold>C</bold> <italic><tp:taxon-name>Tachinus oblongoelytratus</tp:taxon-name></italic> <bold>D</bold> <italic><tp:taxon-name>Tachinus parahercules</tp:taxon-name></italic> <bold>E</bold> <italic><tp:taxon-name>Tachinus paralinzhiensis</tp:taxon-name></italic> <bold>F</bold> <italic><tp:taxon-name>Tachinus yini</tp:taxon-name></italic>. Scales: 0.2 mm.</p></caption><graphic xmlns:xlink="http://www.w3.org/1999/xlink" xlink:href="ZooKeys-359-053-g019.jpg" position="float" orientation="portrait" xlink:type="simple"/></fig><fig id="F20" position="float" orientation="portrait"><label>Figure 20.</label><caption><p>Ventral view of female sternite VIII. <bold>A</bold> <italic><tp:taxon-name>Tachinus armatus</tp:taxon-name></italic> <bold>B</bold> <italic><tp:taxon-name>Tachinus cavazzutii</tp:taxon-name></italic> <bold>C</bold> <italic><tp:taxon-name>Tachinus coronatus</tp:taxon-name></italic> <bold>D</bold> <italic><tp:taxon-name>Tachinus hercules</tp:taxon-name></italic> <bold>E</bold> <italic><tp:taxon-name>Tachinus hujiayaoi</tp:taxon-name></italic> <bold>F</bold> <italic><tp:taxon-name>Tachinus jiuzhaigouensis</tp:taxon-name></italic> <bold>G</bold> <italic><tp:taxon-name>Tachinus linzhiensis</tp:taxon-name></italic> <bold>H</bold> <italic><tp:taxon-name>Tachinus lohsei</tp:taxon-name></italic> <bold>I</bold> <italic><tp:taxon-name>Tachinus maderi</tp:taxon-name></italic> <bold>J</bold> <italic><tp:taxon-name>Tachinus maderianus</tp:taxon-name></italic> <bold>K</bold> <italic><tp:taxon-name>Tachinus mengdaensis</tp:taxon-name></italic> <bold>L</bold> <italic><tp:taxon-name>Tachinus oblongoelytratus</tp:taxon-name></italic> <bold>M</bold> <italic><tp:taxon-name>Tachinus parahercules</tp:taxon-name></italic> <bold>N</bold> <italic><tp:taxon-name>Tachinus paralinzhiensis</tp:taxon-name></italic> <bold>O</bold> <italic><tp:taxon-name>Tachinus yini</tp:taxon-name></italic>. Scales: 0.2 mm.</p></caption><graphic xmlns:xlink="http://www.w3.org/1999/xlink" xlink:href="ZooKeys-359-053-g020.jpg" position="float" orientation="portrait" xlink:type="simple"/></fig><fig id="F22" position="float" orientation="portrait"><label>Figure 22.</label><caption><p>Distribution of the <italic>silphaeformis</italic> species group in China. <bold>A</bold> <italic><tp:taxon-name>Tachinus mengdaensis</tp:taxon-name></italic> <bold>B</bold> <italic><tp:taxon-name>Tachinus oblongoelytratus</tp:taxon-name></italic> <bold>C</bold> <italic><tp:taxon-name>Tachinus parahercules</tp:taxon-name></italic> <bold>D</bold> <italic><tp:taxon-name>Tachinus paralinzhiensis</tp:taxon-name></italic> <bold>E</bold> <italic><tp:taxon-name>Tachinus yini</tp:taxon-name></italic>.</p></caption><graphic xmlns:xlink="http://www.w3.org/1999/xlink" xlink:href="ZooKeys-359-053-g022.jpg" position="float" orientation="portrait" xlink:type="simple"/></fig></tp:treatment-sec></tp:taxon-treatment>
