# Supplementary material for: A taxonomic revision of the silphaeformis species-group of the genus Tachinus Gravenhorst (Staphylinidae, Tachyporinae) from China
Source: Zookeys. 2013 Dec 5;(359):53–99. doi: 10.3897/zookeys.357.5861 (PMC3867175; doi:10.3897/zookeys.357.5861)
Supplement: XML Treatment for Tachinus (s. str.) yini [file zookeys.357.5861-treatment15.xml]

<!DOCTYPE tp:taxon-treatment
  PUBLIC "-//TaxonX//DTD Taxonomic Treatment Publishing DTD v0 20100105//EN" "tax-treatment-NSO.dtd">
<tp:taxon-treatment xmlns:tp="http://www.plazi.org/taxpub"><tp:treatment-meta><mixed-citation publication-type="journal"><person-group><name><surname>Feng</surname><given-names>Ting</given-names></name><name><surname>Schülke</surname><given-names>Michael</given-names></name><name><surname>Li</surname><given-names>Li-Zhen</given-names></name></person-group><article-title>A taxonomic revision of the <italic>silphaeformis</italic> species-group of the genus <italic>Tachinus</italic> Gravenhorst (Staphylinidae, Tachyporinae) from China</article-title><source>Zookeys</source><day>5</day><month>12</month><year>2013</year><volume>2013</volume><issue>359</issue><fpage>53</fpage><lpage>99</lpage><pub-id pub-id-type="doi">10.3897/zookeys.357.5861</pub-id></mixed-citation></tp:treatment-meta><tp:nomenclature><tp:taxon-name>
                        <tp:taxon-name-part taxon-name-part-type="genus">Tachinus</tp:taxon-name-part>
                        <tp:taxon-name-part taxon-name-part-type="uncertainty-rank">(s. str.)</tp:taxon-name-part>
                        <tp:taxon-name-part taxon-name-part-type="species">yini</tp:taxon-name-part>
                        <object-id xmlns:xlink="http://www.w3.org/1999/xlink" content-type="zoobank" xlink:type="simple">http://zoobank.org/D5B7D6C1-74FD-4E30-9FF1-F29A729D589A</object-id>
                        <object-id xmlns:xlink="http://www.w3.org/1999/xlink" xlink:type="simple">http://species-id.net/wiki/Tachinus_yini</object-id>
                    </tp:taxon-name><tp:taxon-authority>Feng, Li &amp; Schülke</tp:taxon-authority><tp:taxon-status xmlns:xlink="http://www.w3.org/1999/xlink" xlink:type="simple">sp. n.</tp:taxon-status><xref ref-type="fig" rid="F7">Figs 7C</xref><xref ref-type="fig" rid="F7">, 7D</xref><xref ref-type="fig" rid="F9">, 9N</xref><xref ref-type="fig" rid="F10">, 10N</xref><xref ref-type="fig" rid="F12">, 12E</xref><xref ref-type="fig" rid="F14">, 14B</xref><xref ref-type="fig" rid="F17">, 17B</xref><xref ref-type="fig" rid="F19">, 19F</xref><xref ref-type="fig" rid="F20">, 20O</xref><xref ref-type="fig" rid="F22">, 22E</xref></tp:nomenclature><tp:treatment-sec sec-type="Type locality"><title>Type locality.</title><p>China, Sichuan Province, Luding, Hailuogou Natural Reserve.</p></tp:treatment-sec><tp:treatment-sec sec-type="Type material"><title>Type material.</title><p><bold>Holotype</bold>: ♂, <bold>CHINA</bold>: Sichuan Prov. Ganzi A. R., Luding County, Hailuogou, alt. 3,000 m, 21.vii.2006, HU &amp; TANG leg. (SNUC). <bold>Paratypes</bold>: 17 ♂♂, 29 ♀♀, same data as for the holotype (SNUC); 95 ♂♂, 96 ♀♀, <bold>CHINA</bold>: Sichuan Prov., Gonggashan–Hailuogou, <named-content xmlns:xlink="http://www.w3.org/1999/xlink" content-type="dwc:verbatimCoordinates" xlink:type="simple">29°35'N, 102°00'E</named-content>, 2800–3200 m, 3–6.vii.1994, D. Král &amp; J. Farkač leg. (cSme, cSch); 40 ♂♂, 41 ♀♀, <bold>CHINA</bold>: Sichuan Prov., Gongga Shan, Hailuogou, above Camp 3, 3050 m, <named-content xmlns:xlink="http://www.w3.org/1999/xlink" content-type="dwc:verbatimCoordinates" xlink:type="simple">29°35'N, 102°00'E</named-content>, 6.vii.1996, A. Smetana, J. Farkač &amp; P. Kabátek leg. (cSme, cSch); 10 ♂♂, <bold>CHINA</bold>: Sichuan Prov., Gonggashan mts., <named-content xmlns:xlink="http://www.w3.org/1999/xlink" content-type="dwc:verbatimCoordinates" xlink:type="simple">29°53'N, 102°01'E</named-content>, 4000 m, 9.–11.vii.1994, D. Král &amp; J. Farkač leg. (NHMB, cSch); 6 ♂♂, 5 ♀♀, <bold>CHINA</bold>: Sichuan Prov., Gongga Shan, Hailuogou, above Camp 3, 3200 m, <named-content xmlns:xlink="http://www.w3.org/1999/xlink" content-type="dwc:verbatimCoordinates" xlink:type="simple">29°35'N, 102°00'E</named-content>, 7.vii.1996, A. Smetana, J. Farkač &amp; P. Kabátek leg. (cSme, cSch); 2 ♂♂, 1 ♀, <bold>CHINA</bold>: Sichuan Prov., Gongga Shan, Hailuogou, in front of glacier 1, 2850 m, <named-content xmlns:xlink="http://www.w3.org/1999/xlink" content-type="dwc:verbatimCoordinates" xlink:type="simple">29°35'N, 102°00'E</named-content>, 7.vii.1998, A. Smetana leg. (cSme, cSch); 1 ♂, <bold>CHINA</bold>:  Sichuan, Gongga Shan, Hailuogou, above Camp 3, 3200 m, 7.VII. 1996 <named-content xmlns:xlink="http://www.w3.org/1999/xlink" content-type="dwc:verbatimCoordinates" xlink:type="simple">29°35'N, 102°00'E</named-content> / collected by J. Farkač, P. Kabátek and A. Smetana (NHMB); 23 ♂♂, 12 ♀♀, <bold>CHINA</bold>: W Sichuan, Rte. 138, 15 km W Kangding, 3250 m, <named-content xmlns:xlink="http://www.w3.org/1999/xlink" content-type="dwc:verbatimCoordinates" xlink:type="simple">29°57'N, 101°54'E</named-content> 19.VII.98, J. Král / 1998 China Expedition J. Farkač, D. Král, J. Schneider &amp; A. Smetana (NHMB, cSch).</p></tp:treatment-sec><tp:treatment-sec sec-type="Description"><title>Description.</title><p>Measurements of males (holotype): BL 3.61–4.00 (3.61); FL 2.95–3.11 (2.95); PL 0.89–0.95 (0.95); EL 1.50–1.56 (1.56); SEL 0.10–0.12 (0.12); HW 0.83–0.89 (0.89); PW 1.39–1.45 (1.45); EW 1.56–1.61 (1.61); relative length of antennomeres I–XI: 20:  13:  14:  8:  12:  12:  12:  11:  12:  11:  28. Measurements of females: BL 4.06–4.34; FL 3.50–3.67; PL 0.89–1.06; EL 1.50–1.71; SEL 0.27–0.29; HW 0.83–0.89; PW 1.39–1.57; EW 1.56–1.65; relative length of antennomeres I–XI: 20:  14:  15:  9:  13:  13:  14:  12:  13:  14:  27.</p><p>Body (<xref ref-type="fig" rid="F7">Figs 7C</xref>, <xref ref-type="fig" rid="F7">7D</xref>) black; head, antennomeres V–XI, pronotum, disc of elytra and abdomen black; posterior margin of elytra, posterior margin of posterior abdominal tergites and legs reddish brown. Mouthparts and basal four antennomeres sometimes brownish.</p><p>Head slightly transverse, HW:  PW = 0.53–0.64 (0.61), surface with fine and sparse punctation, sometimes invisible between microsculpture, microsculpture very distinct, consisting of irregular meshes on disc, of more transvers meshes on posterior portion. Ocular setae fine but distinct. Antennomeres X shorter than wide.</p><p>Pronotum: PL:  PW = 0.57–0.76 (0.66), surface with punctation finer than that of head, microsculpture consisting of transverse meshes.</p><p>Elytra, EL:  PL = 1.58–1.75 (1.64), EL:  EW = 0.93–1.00 (0.97), EW:  PW = 1.08–1.16 (1.11) in males; EL:  PL = 1.42–1.92, EL:  EW = 0.91–1.10, EW:  PW = 0.99–1.19 in females; punctation denser and coarser than that of pronotum, microsculpture consisting of short transverse meshes.</p><p>Abdomen with punctation coarser than that of head, microsculpture consisting of transverse striae or meshes.</p><p>Male. Posterior margin of elytra slightly and evenly emarginate at middle. Sternite VII (<xref ref-type="fig" rid="F9">Figs 9N</xref>, <xref ref-type="fig" rid="F10">10N</xref>) with apical margin broadly and deeply emarginate; apical margin bent ventrad, with broad area of coarse granules. Tergite VIII (<xref ref-type="fig" rid="F12">Fig. 12E</xref>) distinctly transverse, lobes almost fused, apical margin weakly sinuate. Sternite VIII as in <xref ref-type="fig" rid="F14">Fig. 14B</xref>. Median lobe of aedeagus (<xref ref-type="fig" rid="F17">Fig. 17B</xref>) with pair of ear-shaped apical projections, parameres as broad as the projection of the median lobe, apically truncate.</p><p>Female.  Elytra distinctly longer than in male, posterior margin broadly rounded, weakly produced near sutural angle. Abdominal tergite VIII (<xref ref-type="fig" rid="F19">Fig. 19F</xref>) with sinuate posterior margin, lateral angles each with only one long seta. Fimbriate median lobes of sternite VIII (<xref ref-type="fig" rid="F20">Fig. 20O</xref>) separated by shallow emargination, median lobes distinctly longer than sublateral ones.</p></tp:treatment-sec><tp:treatment-sec sec-type="Etymology"><title>Etymology.</title><p>The species is named after Zi-Wei Yin (Shanghai), for his various help during this study.</p></tp:treatment-sec><tp:treatment-sec sec-type="Remarks"><title>Remarks.</title><p>Males of this species can bes eparated from those of the other species by the aedeagal median lobe with broad ear-shaped apical projections. Females are distinguished by the sinuate posterior margin and the chaetotaxy of the lateral angles (each with only one long seta) of tergite VIII, from those of <italic><tp:taxon-name>Tachinus maderianus</tp:taxon-name></italic> by the shape of the sutural angle of the elytra.</p></tp:treatment-sec><tp:treatment-sec><!--Section generated to contain objects referenced in tp:taxon-treatment.--><fig id="F7" position="float" orientation="portrait"><label>Figure 7.</label><caption><p>Habitus. <bold>A</bold> <italic><tp:taxon-name>Tachinus paralinzhiensis</tp:taxon-name></italic>, male holotype <bold>B</bold> <italic><tp:taxon-name>Tachinus paralinzhiensis</tp:taxon-name></italic>, female <bold>C</bold> <italic><tp:taxon-name>Tachinus yini</tp:taxon-name></italic>, male holotype <bold>D</bold> <italic><tp:taxon-name>Tachinus yini</tp:taxon-name></italic>, female. Scales: 2 mm.</p></caption><graphic xmlns:xlink="http://www.w3.org/1999/xlink" xlink:href="ZooKeys-359-053-g007.jpg" position="float" orientation="portrait" xlink:type="simple"/></fig><fig id="F9" position="float" orientation="portrait"><label>Figure 9.</label><caption><p>Ventral view of male sternite VII. <bold>A</bold> <italic><tp:taxon-name>Tachinus armatus</tp:taxon-name></italic> <bold>B</bold> <italic><tp:taxon-name>Tachinus cavazzutii</tp:taxon-name></italic> <bold>C</bold> <italic><tp:taxon-name>Tachinus coronatus</tp:taxon-name></italic> <bold>D</bold> <italic><tp:taxon-name>Tachinus hercules</tp:taxon-name></italic> <bold>E</bold> <italic><tp:taxon-name>Tachinus hujiayaoi</tp:taxon-name></italic> <bold>F</bold> <italic><tp:taxon-name>Tachinus jiuzhaigouensis</tp:taxon-name></italic> <bold>G</bold> <italic><tp:taxon-name>Tachinus linzhiensis</tp:taxon-name></italic> <bold>H</bold> <italic><tp:taxon-name>Tachinus lohsei</tp:taxon-name></italic> <bold>I</bold> <italic><tp:taxon-name>Tachinus maderianus</tp:taxon-name></italic> <bold>J</bold> <italic><tp:taxon-name>Tachinus mengdaensis</tp:taxon-name></italic> <bold>K</bold> <italic><tp:taxon-name>Tachinus oblongoelytratus</tp:taxon-name></italic> <bold>L</bold> <italic><tp:taxon-name>Tachinus parahercules</tp:taxon-name></italic> <bold>M</bold> <italic><tp:taxon-name>Tachinus paralinzhiensis</tp:taxon-name></italic> <bold>N</bold> <italic><tp:taxon-name>Tachinus yini</tp:taxon-name></italic>. Scales: 0.2 mm.</p></caption><graphic xmlns:xlink="http://www.w3.org/1999/xlink" xlink:href="ZooKeys-359-053-g009.jpg" position="float" orientation="portrait" xlink:type="simple"/></fig><fig id="F10" position="float" orientation="portrait"><label>Figure 10.</label><caption><p>Posterior view of male sternite VII. <bold>A</bold> <italic><tp:taxon-name>Tachinus armatus</tp:taxon-name></italic> <bold>B</bold> <italic><tp:taxon-name>Tachinus cavazzutii</tp:taxon-name></italic> <bold>C</bold> <italic><tp:taxon-name>Tachinus coronatus</tp:taxon-name></italic> <bold>D</bold> <italic><tp:taxon-name>Tachinus hercules</tp:taxon-name></italic> <bold>E</bold> <italic><tp:taxon-name>Tachinus hujiayaoi</tp:taxon-name></italic> <bold>F</bold> <italic><tp:taxon-name>Tachinus jiuzhaigouensis</tp:taxon-name></italic> <bold>G</bold> <italic><tp:taxon-name>Tachinus linzhiensis</tp:taxon-name></italic> <bold>H</bold> <italic><tp:taxon-name>Tachinus lohsei</tp:taxon-name></italic> <bold>I</bold> <italic><tp:taxon-name>Tachinus maderianus</tp:taxon-name></italic> <bold>J</bold> <italic><tp:taxon-name>Tachinus mengdaensis</tp:taxon-name></italic> <bold>K</bold> <italic><tp:taxon-name>Tachinus oblongoelytratus</tp:taxon-name></italic> <bold>L</bold> <italic><tp:taxon-name>Tachinus parahercules</tp:taxon-name></italic> <bold>M</bold> <italic><tp:taxon-name>Tachinus paralinzhiensis</tp:taxon-name></italic> <bold>N</bold> <italic><tp:taxon-name>Tachinus yini</tp:taxon-name></italic>. Scales: 0.2 mm.</p></caption><graphic xmlns:xlink="http://www.w3.org/1999/xlink" xlink:href="ZooKeys-359-053-g010.jpg" position="float" orientation="portrait" xlink:type="simple"/></fig><fig id="F12" position="float" orientation="portrait"><label>Figure 12.</label><caption><p>Dorsal view of male tergite VIII. <bold>A</bold> <italic><tp:taxon-name>Tachinus mengdaensis</tp:taxon-name></italic> <bold>B</bold> <italic><tp:taxon-name>Tachinus oblongoelytratus</tp:taxon-name></italic> <bold>C</bold> <italic><tp:taxon-name>Tachinus parahercules</tp:taxon-name></italic> <bold>D</bold> <italic><tp:taxon-name>Tachinus paralinzhiensis</tp:taxon-name></italic> <bold>E</bold> <italic><tp:taxon-name>Tachinus yini</tp:taxon-name></italic>. Scales: 0.3 mm.</p></caption><graphic xmlns:xlink="http://www.w3.org/1999/xlink" xlink:href="ZooKeys-359-053-g012.jpg" position="float" orientation="portrait" xlink:type="simple"/></fig><fig id="F14" position="float" orientation="portrait"><label>Figure 14.</label><caption><p>Ventral view of male sternite VIII. <bold>A</bold> <italic><tp:taxon-name>Tachinus paralinzhiensis</tp:taxon-name></italic> <bold>B</bold> <italic><tp:taxon-name>Tachinus yini</tp:taxon-name></italic>. Scales: 0.3 mm.</p></caption><graphic xmlns:xlink="http://www.w3.org/1999/xlink" xlink:href="ZooKeys-359-053-g014.jpg" position="float" orientation="portrait" xlink:type="simple"/></fig><fig id="F17" position="float" orientation="portrait"><label>Figure 17.</label><caption><p>Ventral and lateral view of aedeagus (left: ventral view; right: lateral view). <bold>A</bold> <italic><tp:taxon-name>Tachinus paralinzhiensis</tp:taxon-name></italic> <bold>B</bold> <italic><tp:taxon-name>Tachinus yini</tp:taxon-name></italic>. Scales: 0.3 mm.</p></caption><graphic xmlns:xlink="http://www.w3.org/1999/xlink" xlink:href="ZooKeys-359-053-g017.jpg" position="float" orientation="portrait" xlink:type="simple"/></fig><fig id="F19" position="float" orientation="portrait"><label>Figure 19.</label><caption><p>Ventral view of female tergite VIII. <bold>A</bold> <italic><tp:taxon-name>Tachinus maderianus</tp:taxon-name></italic> <bold>B</bold> <italic><tp:taxon-name>Tachinus mengdaensis</tp:taxon-name></italic> <bold>C</bold> <italic><tp:taxon-name>Tachinus oblongoelytratus</tp:taxon-name></italic> <bold>D</bold> <italic><tp:taxon-name>Tachinus parahercules</tp:taxon-name></italic> <bold>E</bold> <italic><tp:taxon-name>Tachinus paralinzhiensis</tp:taxon-name></italic> <bold>F</bold> <italic><tp:taxon-name>Tachinus yini</tp:taxon-name></italic>. Scales: 0.2 mm.</p></caption><graphic xmlns:xlink="http://www.w3.org/1999/xlink" xlink:href="ZooKeys-359-053-g019.jpg" position="float" orientation="portrait" xlink:type="simple"/></fig><fig id="F20" position="float" orientation="portrait"><label>Figure 20.</label><caption><p>Ventral view of female sternite VIII. <bold>A</bold> <italic><tp:taxon-name>Tachinus armatus</tp:taxon-name></italic> <bold>B</bold> <italic><tp:taxon-name>Tachinus cavazzutii</tp:taxon-name></italic> <bold>C</bold> <italic><tp:taxon-name>Tachinus coronatus</tp:taxon-name></italic> <bold>D</bold> <italic><tp:taxon-name>Tachinus hercules</tp:taxon-name></italic> <bold>E</bold> <italic><tp:taxon-name>Tachinus hujiayaoi</tp:taxon-name></italic> <bold>F</bold> <italic><tp:taxon-name>Tachinus jiuzhaigouensis</tp:taxon-name></italic> <bold>G</bold> <italic><tp:taxon-name>Tachinus linzhiensis</tp:taxon-name></italic> <bold>H</bold> <italic><tp:taxon-name>Tachinus lohsei</tp:taxon-name></italic> <bold>I</bold> <italic><tp:taxon-name>Tachinus maderi</tp:taxon-name></italic> <bold>J</bold> <italic><tp:taxon-name>Tachinus maderianus</tp:taxon-name></italic> <bold>K</bold> <italic><tp:taxon-name>Tachinus mengdaensis</tp:taxon-name></italic> <bold>L</bold> <italic><tp:taxon-name>Tachinus oblongoelytratus</tp:taxon-name></italic> <bold>M</bold> <italic><tp:taxon-name>Tachinus parahercules</tp:taxon-name></italic> <bold>N</bold> <italic><tp:taxon-name>Tachinus paralinzhiensis</tp:taxon-name></italic> <bold>O</bold> <italic><tp:taxon-name>Tachinus yini</tp:taxon-name></italic>. Scales: 0.2 mm.</p></caption><graphic xmlns:xlink="http://www.w3.org/1999/xlink" xlink:href="ZooKeys-359-053-g020.jpg" position="float" orientation="portrait" xlink:type="simple"/></fig><fig id="F22" position="float" orientation="portrait"><label>Figure 22.</label><caption><p>Distribution of the <italic>silphaeformis</italic> species group in China. <bold>A</bold> <italic><tp:taxon-name>Tachinus mengdaensis</tp:taxon-name></italic> <bold>B</bold> <italic><tp:taxon-name>Tachinus oblongoelytratus</tp:taxon-name></italic> <bold>C</bold> <italic><tp:taxon-name>Tachinus parahercules</tp:taxon-name></italic> <bold>D</bold> <italic><tp:taxon-name>Tachinus paralinzhiensis</tp:taxon-name></italic> <bold>E</bold> <italic><tp:taxon-name>Tachinus yini</tp:taxon-name></italic>.</p></caption><graphic xmlns:xlink="http://www.w3.org/1999/xlink" xlink:href="ZooKeys-359-053-g022.jpg" position="float" orientation="portrait" xlink:type="simple"/></fig></tp:treatment-sec></tp:taxon-treatment>
